# Supplementary material for: Degradation of Bunker C Fuel Oil by White-Rot Fungi in Sawdust Cultures Suggests Potential Applications in Bioremediation
Source: PLoS One. 2015 Jun 25;10(6):e0130381. doi: 10.1371/journal.pone.0130381 (PMC4482389; doi:10.1371/journal.pone.0130381)
Supplement: S1 Dataset — (TXT) [file pone.0130381.s008.txt]

Gene	Mappable_length	Desc.	COHN	COHO	COHP	COHS	COPH	COPI	COPN	COPO	CPWW
jgi|Punst1|100003|estExt_Genewise1Plus.C_4_t20051	1765	.	18.5404476844034	28.3386871730582	12.5847412145226	57.6388642403665	18.906381867177	17.4008584205454	22.1801807954081	16.0394372784117	31.7869733110756
jgi|Punst1|100028|estExt_Genewise1Plus.C_4_t20082	885	.	28.7664081279336	31.9790092651385	24.4538323032187	28.388231157506	31.4586625896596	31.2597138407738	30.3414723908098	34.1408306325077	22.2131102037408
jgi|Punst1|100043|estExt_Genewise1Plus.C_4_t20097	912	.	51.7771955521507	50.455836023093	42.1906477492712	54.5953609314518	40.8308903540704	33.9743732006305	45.9137942880207	44.1086726984464	52.5783964586951
jgi|Punst1|100044|estExt_Genewise1Plus.C_4_t20098	1261	.	339.927545896925	381.845251010782	746.998057170677	385.395179070092	964.138216376646	437.639813811006	994.887802418057	671.167371493877	363.994228870602
jgi|Punst1|100049|estExt_Genewise1Plus.C_4_t20103	1693	.	6.92732878224329	6.51717007201356	6.6161283112996	10.643767975435	8.11909803618039	6.58986598653555	10.3575134641365	8.25610836507424	9.89030870676058
jgi|Punst1|100054|estExt_Genewise1Plus.C_4_t20108	1761	.	18.8619492943671	24.7089390349076	16.9911816684135	31.4939711515879	18.8004123592056	16.7501850900706	19.02734528405	23.6987001465465	16.3962905599469
jgi|Punst1|100065|estExt_Genewise1Plus.C_4_t20125	649	.	17.4537757180721	16.7797669614005	88.6122931376799	17.0710976185922	42.258407538914	27.7004856180687	49.1223251245247	44.8490916933302	22.1757503355461
jgi|Punst1|100068|estExt_Genewise1Plus.C_4_t20135	2172	.	50.7037184668518	29.5985625868231	38.4470558021757	21.7238085381693	120.514300943637	111.242367494207	141.001174972362	119.864864485993	45.3481201226663
jgi|Punst1|100071|estExt_Genewise1Plus.C_4_t20141	1529	.	79.2403446961795	79.3886217886743	92.5104806109863	55.4106300188753	87.5412423650724	79.9788705510216	91.5680271722818	79.754063798469	98.779589243426
jgi|Punst1|100081|estExt_Genewise1Plus.C_4_t20153	805	.	46.7342009537646	36.9198515224517	42.3444895245603	50.9632452476183	39.7428762519053	30.445134269841	34.721488587889	39.6525465776375	39.1246330067398
jgi|Punst1|100114|estExt_Genewise1Plus.C_4_t20198	1218	.	12.4658681107008	10.4463728177427	12.9997217554883	10.7816438927121	15.9861731955887	10.5896288129421	13.47746158926	12.2760731615541	10.3502741106293
jgi|Punst1|100132|estExt_Genewise1Plus.C_4_t20229	744	.	319.327982998699	365.651130268353	611.805356532754	264.539926553513	628.424999370794	365.353484653875	550.831022765583	430.703606858704	633.589792349689
jgi|Punst1|100136|estExt_Genewise1Plus.C_4_t20233	1391	.	37.632481913097	26.2951832484449	33.9624000368391	17.874118527631	42.3552116219338	31.573744082938	40.2032519469315	43.1086188980614	38.0754687099799
jgi|Punst1|100144|estExt_Genewise1Plus.C_4_t20245	1290	.	23.9482038922385	25.9066636211208	25.5264923259553	17.9347721652328	25.6986298214952	18.0002561132691	21.0940769026624	21.9797750235881	15.2099346451114
jgi|Punst1|100194|estExt_Genewise1Plus.C_4_t20314	1390	.	29.0493053240249	22.9875578446018	41.3239105190441	17.3712325109174	39.1155709558743	20.9860000342155	36.1588004085022	30.7252349688998	56.3234569952703
jgi|Punst1|100215|estExt_Genewise1Plus.C_4_t20339	887	.	5.36622161122838	8.16097694881624	9.62696073623278	7.93519049195812	7.41578233116626	3.27231262487558	7.83622054438766	6.34326828867397	10.5862787734459
jgi|Punst1|100245|estExt_Genewise1Plus.C_4_t20378	2145	.	21.0168593805907	30.9151630946083	33.588165560832	14.0369224400479	34.6084658869007	12.7789624174763	37.1714045510778	20.2409903735578	31.8039220817134
jgi|Punst1|100268|estExt_Genewise1Plus.C_4_t20401	3227	.	39.3996315496809	35.9306292431967	32.3858312706871	28.6879485855	32.7289390882669	48.2838689394076	32.8261338846713	44.8040868881841	38.2230202426555
jgi|Punst1|100275|estExt_Genewise1Plus.C_4_t20414	1919	.	8.16854085630113	14.3408777877538	6.61160587077261	7.96388708004278	19.9286175204639	11.088721153154	16.1286130338073	20.2006831828712	8.77968027377129
jgi|Punst1|100290|estExt_Genewise1Plus.C_4_t20446	2729	.	30.149814625344	24.6265719345196	22.4542511185315	14.5077468159815	18.6660676705745	26.4236021908252	18.7501598864338	25.0249358318814	24.5462137309314
jgi|Punst1|100309|estExt_Genewise1Plus.C_4_t20470	1190	.	31.4700865321172	20.6206132343509	26.6838239306496	20.1264696750686	21.6695126461891	19.3909271606755	21.2155998807996	23.3614474622098	27.6217023587624
jgi|Punst1|100315|estExt_Genewise1Plus.C_4_t20476	937	.	41.5670164842254	38.3551988768504	38.8143230399219	27.0562268559697	210.578564225988	104.353639258581	188.360247447787	141.277818876602	19.5184948223836
jgi|Punst1|100343|estExt_Genewise1Plus.C_4_t30009	1087	.	57.5569609726942	52.0138625061614	111.07664093999	33.6649084476046	64.0315464393944	31.0414375274392	45.7521267486721	46.4834896857447	30.2129583057402
jgi|Punst1|100363|estExt_Genewise1Plus.C_4_t30036	2051	.	25.7791860772494	21.4640002346439	19.148225711111	15.2839862118861	14.9914118408109	20.9181806752678	16.8829240001348	21.1902619869884	15.851219329506
jgi|Punst1|100389|estExt_Genewise1Plus.C_4_t30069	887	.	58.486655733917	43.1597040839379	34.2400202703664	33.2102416885655	62.9725569384085	249.657001324101	58.2833789426037	56.4650771680781	33.8462715714396
jgi|Punst1|100391|estExt_Genewise1Plus.C_4_t30071	2057	.	36.1669234236233	30.8037428486445	25.9158793314137	54.6369098066207	44.0037715130696	83.8607960780215	47.4814501014943	39.2308631084793	21.1620989356607
jgi|Punst1|100415|estExt_Genewise1Plus.C_4_t30098	1519	.	49.2627744757172	59.7366315604946	62.166912398831	41.5955873161721	65.3148865903646	36.1265117974429	69.6809919151498	54.9193673022416	88.7144907401904
jgi|Punst1|100421|estExt_Genewise1Plus.C_4_t30107	1675	.	35.9378741566425	37.6289345077005	28.1317605120586	45.0947356938595	42.8843656974187	23.5560721034537	42.5816022407393	35.2704651979493	26.8991528952976
jgi|Punst1|100434|estExt_Genewise1Plus.C_4_t30123	1634	.	7.11443717968254	6.67442669628113	9.48912706853789	5.12517025181411	5.71070756016642	3.05308620342249	6.51647684636024	6.07335888809671	9.73577652828001
jgi|Punst1|100442|estExt_Genewise1Plus.C_4_t30131	1607	.	488.442519630038	530.265041668744	331.439281349857	276.380376828171	477.655248605095	555.989281355514	497.11816199956	626.375823707052	367.769160900545
jgi|Punst1|100458|estExt_Genewise1Plus.C_4_t30153	1578	.	113.005270943551	101.537336165679	96.8894989051448	63.6639750220304	62.1803897982068	67.2178349610002	71.2930156517477	85.1948067457925	88.7619532254574
jgi|Punst1|100460|estExt_Genewise1Plus.C_4_t30155	1126	.	36.2666173942191	35.9812455158755	26.5118368500828	33.6564689119328	18.9419866091082	33.4140244926779	18.8377788696123	25.1810921673434	30.4710914832448
jgi|Punst1|100471|estExt_Genewise1Plus.C_4_t30169	2344	.	14.3023995467535	12.4685162536543	14.9184652451058	9.39758611676778	21.35903266623	15.1225621181983	21.7847918821142	15.6496888986474	25.283247539067
jgi|Punst1|100478|estExt_Genewise1Plus.C_4_t30176	966	.	84.6891567364702	41.0495666739706	67.1563848823845	46.8883445156139	76.305055554233	64.4132806227206	76.9182888407695	73.5172706036929	59.5357842794021
jgi|Punst1|100481|estExt_Genewise1Plus.C_4_t30179	1695	.	6.81789901697749	7.92990145242526	13.8387230038494	8.84332028987423	9.63085839536868	5.68307311717744	9.48526189311579	9.6316516907153	19.177656336314
jgi|Punst1|100490|estExt_Genewise1Plus.C_4_t30188	441	.	243.731050053882	177.413795331571	251.288757440073	178.223898619266	209.066781749075	139.326918611427	176.344370557322	176.307793596415	187.70247675693
jgi|Punst1|100499|estExt_Genewise1Plus.C_4_t30200	1553	.	32.3070300128856	31.550120527291	29.1952841384182	30.655329305472	24.189033671391	35.7561128219094	29.5204280403101	32.6495590628024	27.0627242083116
jgi|Punst1|100510|estExt_Genewise1Plus.C_4_t30221	1399	.	195.878466987704	201.727668911904	270.948645649959	308.830569057455	141.397238877183	122.668158870548	148.854310131744	153.11288620038	200.963720982084
jgi|Punst1|100521|estExt_Genewise1Plus.C_4_t30235	2644	.	72.8924713965254	59.7254043956681	59.3099369267864	46.8327188606524	63.0220455567317	58.5530622148979	55.9413572598001	73.8857821818269	48.4447558648709
jgi|Punst1|100543|estExt_Genewise1Plus.C_4_t30260	638	.	36.7468547602482	27.8653246214907	34.679686461644	29.8276744191792	33.0880021881147	26.130833200482	28.1470328031228	34.1299634039006	28.5770366636334
jgi|Punst1|100550|estExt_Genewise1Plus.C_4_t30267	875	.	283.785759966761	192.062455065939	154.998009951787	94.5916691776286	146.903135426646	127.027646674767	121.811275231918	138.680998015347	232.577988609441
jgi|Punst1|100582|estExt_Genewise1Plus.C_4_t30311	1793	.	216.030845223089	219.594304766454	191.241250669568	194.623758200158	117.59019304471	137.235325465914	116.179899815589	153.68910244202	178.101823159963
jgi|Punst1|100596|estExt_Genewise1Plus.C_4_t30334	1561	.	372.481761828251	401.645230326007	271.875356522265	679.164744512497	276.965259909839	199.096482710881	296.019258497793	248.57635210991	324.704163863162
jgi|Punst1|100599|estExt_Genewise1Plus.C_4_t30340	2542	.	331.811168336123	207.579104701663	106.13474519791	147.468937897187	244.820644879391	282.932121142309	254.602423957223	285.843131828291	93.3169156701512
jgi|Punst1|100613|estExt_Genewise1Plus.C_4_t30357	3507	.	68.8342231280082	120.899680835517	30.5789025358945	61.83573388431	23.1617245948788	122.666923914755	20.9521301923711	58.7232453015053	29.3475621103141
jgi|Punst1|100616|estExt_Genewise1Plus.C_4_t30360	3293	.	15.1910332993395	20.316723351834	17.3276499194095	11.6865250001114	12.5823192526617	14.70331522371	12.4271706544349	13.3393284748401	13.112939343478
jgi|Punst1|100617|estExt_Genewise1Plus.C_4_t30364	2344	.	22.7032287685838	23.590187871071	22.6321155893375	19.4624564548445	19.876672913314	23.7518644527895	20.6942003149914	22.8130126819655	22.3029396479153
jgi|Punst1|100618|estExt_Genewise1Plus.C_4_t30365	1622	.	51.3334458701482	720.292625529595	10.3479483294233	1457.41709963147	3.26045803039225	4.90989376517484	3.63402345181799	4.97111164846449	365.375661107109
jgi|Punst1|100639|estExt_Genewise1Plus.C_4_t30396	1292	.	16.9414800823155	16.290009429004	19.8276644884794	14.5021554676246	17.3539741107192	14.9535917310944	18.5268578126648	17.0936823064334	17.3945216486213
jgi|Punst1|100643|estExt_Genewise1Plus.C_4_t30400	1759	.	26.5850628527944	45.3587815391385	32.7140133932892	65.6160288591776	53.520967215069	27.041157205976	69.0735696386211	48.6980213904019	46.4199168935922
jgi|Punst1|100654|estExt_Genewise1Plus.C_4_t30411	769	.	16.1883076274308	14.3479439946931	20.5000240224991	13.7292210007156	20.6880300143776	21.2312026043415	19.9454873862355	24.715188751227	22.3944752558795
jgi|Punst1|100662|estExt_Genewise1Plus.C_4_t30422	1105	.	14.6000965508941	12.7267122615967	14.2665325550243	8.10956653574193	15.4653079824301	14.6768773792341	17.4176865709507	15.7365803009308	20.3040136940288
jgi|Punst1|100686|estExt_Genewise1Plus.C_4_t30446	2542	.	25.2694480111642	22.0537901774052	22.3856728082726	16.3954078208017	27.6216283445988	25.0204312345491	27.2853612930588	26.1164522312477	32.5171944849295
jgi|Punst1|100709|estExt_Genewise1Plus.C_4_t30486	1103	.	17.8423406857052	60.4530802400247	38.144412730051	140.771461039497	36.9502534622984	47.1037980407407	35.5880809268337	39.6236570693462	59.6607240077599
jgi|Punst1|100715|estExt_Genewise1Plus.C_4_t30495	1455	.	34.3965336728522	33.488853123517	34.0485846931957	22.9331751990571	35.8361663677737	27.4295139870369	36.6053214202362	29.0938152869411	42.2407506509396
jgi|Punst1|100742|estExt_Genewise1Plus.C_4_t40023	1762	.	27.3904750457237	33.689692753845	29.5778964276322	23.0800054389631	22.2996415129375	25.4404779654225	22.8294480814976	22.8052250379973	36.0390360132968
jgi|Punst1|100747|estExt_Genewise1Plus.C_4_t40028	998	.	160.301523417	121.197096385744	137.696359674117	71.7016285818935	136.286594871742	111.9536063127	113.509089649935	127.493156452579	145.846593613477
jgi|Punst1|100750|estExt_Genewise1Plus.C_4_t40033	1264	.	32.0174602511818	17.6726216360788	15.5488853820926	17.6334078798748	19.5018640147183	40.5873555750217	18.8536915629436	25.4461759550425	14.6521155316767
jgi|Punst1|100775|estExt_Genewise1Plus.C_4_t40061	2724	.	221.743898523543	78.598480015898	62.6129111343246	54.7760568812099	57.0797285735043	210.717945159672	73.881864386225	98.226091064897	33.3651954407647
jgi|Punst1|100782|estExt_Genewise1Plus.C_4_t40079	881	.	6.54566117735644	4.8864985460855	3.35510466940305	3.77269319675358	6.25084500696357	4.20061311610376	6.85842662952555	4.32469537655516	5.65086937786594
jgi|Punst1|100806|estExt_Genewise1Plus.C_4_t40109	1685	.	12.3110981024399	17.0515867783726	10.2790667852624	14.2719620485183	10.8552455268238	15.2986319912242	11.1840557026538	13.2646026374502	11.81259167838
jgi|Punst1|100812|estExt_Genewise1Plus.C_4_t40116	1282	.	83.6009838093231	40.5327671146104	40.045553023054	6.76115413941463	82.1112605276876	80.4736367162197	75.5589104952545	43.9228492235336	13.0942299792724
jgi|Punst1|100820|estExt_Genewise1Plus.C_4_t40124	1566	.	37.5186828467838	30.4431332602833	34.6154648200483	21.0371364292042	40.2594796963353	56.2645397735925	37.8825947373794	47.0330210428267	38.0884571950872
jgi|Punst1|100829|estExt_Genewise1Plus.C_4_t40136	3077	.	27.8443595205955	24.9349235237733	19.7405901721254	25.3738602165032	15.6743281613904	14.5681255037616	16.3274636776528	17.9472439375327	20.5927215363196
jgi|Punst1|100846|estExt_Genewise1Plus.C_4_t40181	3017	.	13.558124860363	13.3495908167912	9.8832472591156	5.54075925426625	14.5808406202611	8.40000454440607	13.3399450948887	12.5992576398366	12.5903941057345
jgi|Punst1|100867|estExt_Genewise1Plus.C_4_t40208	627	.	73.6516549546376	55.2843129914719	57.7842670472743	32.1179753028436	51.652906107326	32.5494314249174	45.0503571878423	45.3275346993246	49.4407931740692
jgi|Punst1|100883|estExt_Genewise1Plus.C_4_t40230	1573	.	110.418525172139	132.471835389878	133.362189379991	184.576415201928	119.615793863388	86.1374799616122	111.718363584284	144.315632663418	177.766894736001
jgi|Punst1|100901|estExt_Genewise1Plus.C_4_t40251	750	.	73.7164742505739	55.3591782248882	72.0235675863569	60.5225305873397	81.0023522442066	58.7280856015545	80.1692839501248	68.4038073452841	87.7851227518819
jgi|Punst1|100921|estExt_Genewise1Plus.C_4_t40271	2704	.	57.7935423105206	99.4701033325393	92.3158881225959	39.4908952919272	145.148898079246	72.7580907444526	167.670786931474	164.677992790246	23.8595794119158
jgi|Punst1|100952|estExt_Genewise1Plus.C_4_t40310	1307	.	542.751441223948	445.578836543047	266.545612450272	1180.41557656637	287.735962368627	494.245376290672	312.182479146713	260.496122636039	362.213007916926
jgi|Punst1|100955|estExt_Genewise1Plus.C_4_t40313	1062	.	30.2639851802867	26.2738339032828	29.5744231196408	24.1784761696009	24.8986013432025	24.2561713955731	25.6227487800702	27.7206524380515	30.7329391934664
jgi|Punst1|100972|estExt_Genewise1Plus.C_4_t40332	1075	.	73.5795260031309	53.5289021041746	66.6502744510771	47.1659247703136	48.2802208248262	79.5498818605785	54.9297623692001	66.2278096179489	62.8931163726889
jgi|Punst1|100974|estExt_Genewise1Plus.C_4_t40334	1501	.	40.9424053114527	39.1228914598914	33.5233479403947	31.1311873188555	48.8019769894256	53.0448607515135	46.3495381237575	49.7633784662337	40.0462443267411
jgi|Punst1|101014|estExt_Genewise1Plus.C_4_t40397	1813	.	44.297205700458	44.7289259552396	47.4139924907163	37.7081221564362	36.1969206891107	45.4072408008995	33.1410420845189	41.8837918536737	53.0745633009671
jgi|Punst1|101029|estExt_Genewise1Plus.C_4_t40416	1709	.	33.2076778241767	23.9306902173567	31.1020438143542	21.0119692882351	24.8709080021209	26.6858865704992	24.1679086806918	27.1028495057765	32.2481588025044
jgi|Punst1|101038|estExt_Genewise1Plus.C_4_t40436	1197	.	18.6110422172292	15.6114549236881	17.4156235607311	8.27573658596926	19.1511754891213	15.170446113006	19.5030484602423	17.2104323933523	15.8865716644307
jgi|Punst1|101044|estExt_Genewise1Plus.C_4_t40442	1390	.	47.4222295187609	38.9549632935468	42.8659402826197	29.5146851973617	43.360427932597	54.7750262087081	47.3605809469915	45.6735079983748	63.5308206324932
jgi|Punst1|101046|estExt_Genewise1Plus.C_4_t40447	547	.	226.265529648604	135.571665475254	148.334314991017	120.69223792961	153.012019005881	158.061149766102	132.438584702564	155.019947782622	230.382276270236
jgi|Punst1|101056|estExt_Genewise1Plus.C_4_t40457	1503	.	46.7649449983803	10.2265223410307	10.7762208109248	44.5533199061257	29.0502986444242	31.5021323539201	27.8176978680196	15.5340469626226	48.1009101976943
jgi|Punst1|101060|estExt_Genewise1Plus.C_4_t40464	1740	.	45.8597399719812	41.3456439944342	43.9989490813758	38.5410327340969	39.2352003862102	30.8707786787413	35.8549045703466	34.6148889605718	41.3673581941986
jgi|Punst1|101080|estExt_Genewise1Plus.C_4_t40484	1560	.	29.9103514623902	32.8905669398577	32.9535523079732	24.0424073340701	31.9952567317667	38.0842257684963	33.4237311457559	33.58222988317	34.7529910180795
jgi|Punst1|101093|estExt_Genewise1Plus.C_4_t40497	1108	.	13.4659415227196	11.958347830837	13.2138545297425	11.3520624039711	16.9618332329667	11.5918278382861	16.4934200393495	17.1534116874491	10.4399781755705
jgi|Punst1|101096|estExt_Genewise1Plus.C_4_t40500	2688	.	25.135615870113	24.2132816693833	25.4397529796096	17.6021037932041	27.3977396605794	26.387966137032	25.1274110425728	28.9831835640368	29.9708105897335
jgi|Punst1|101117|estExt_Genewise1Plus.C_4_t50024	343	.	251.922382220601	267.476514746885	409.261848887793	150.768298032397	352.772320282452	142.323954694427	288.384332151373	228.425152362828	276.722489780922
jgi|Punst1|101138|estExt_Genewise1Plus.C_4_t50049	1700	.	158.531161846698	192.787325225769	75.2942848908668	202.031419404974	123.45745730322	59.4594121835682	139.437089091046	86.2996068362955	109.067818402824
jgi|Punst1|101149|estExt_Genewise1Plus.C_4_t50060	840	.	89.6283704929888	159.027044645639	253.440645255306	154.083870560015	211.273157301902	88.0696682613332	199.246143538829	149.417087812415	277.564568917528
jgi|Punst1|101152|estExt_Genewise1Plus.C_4_t50063	2045	.	42.0021959501139	36.0524207789994	35.7462299058429	27.3911199587626	43.845224964114	33.9842167287647	39.6089352874766	41.1616966555734	30.171727770226
jgi|Punst1|101153|estExt_Genewise1Plus.C_4_t50064	792	.	0.780130884368374	0.483165568922708	1.1349168225729	0.493722921322029	3.42145318232288	1.23687839414686	4.58815031444367	1.73408144569383	4.88437822249537
jgi|Punst1|101168|estExt_Genewise1Plus.C_4_t50082	827	.	129.126282921258	117.838648838494	172.166808089622	69.2692661610066	214.356437436932	87.6114717750072	180.459418368538	146.435558465844	135.132495442194
jgi|Punst1|101172|estExt_Genewise1Plus.C_4_t50086	926	.	74.965579308988	60.5063128546599	55.7583748718224	155.644284823417	127.083398125413	71.2117819869867	100.59200958872	127.119901266534	130.999132899284
jgi|Punst1|101202|estExt_Genewise1Plus.C_4_t50132	1918	.	38.1973990814861	29.6277731450143	27.6588524199203	9.80289691855346	23.3229423040559	23.6644888173166	25.8853255730369	20.2112153430291	42.4880290687341
jgi|Punst1|101211|estExt_Genewise1Plus.C_4_t50141	2722	.	61.6653053198749	56.7487013397742	64.8815391650088	28.4436640815707	59.8352484230615	50.2239879310302	63.0467500883135	56.452939057573	62.7709901745169
jgi|Punst1|101214|estExt_Genewise1Plus.C_4_t50144	6194	.	49.7540625627716	90.9714804309074	57.4886209471987	51.3511693108824	44.9975957466356	65.0394884268675	46.7798670483582	56.9844807527131	53.2273430044949
jgi|Punst1|101225|estExt_Genewise1Plus.C_4_t50161	917	.	32.5414682817302	28.4461752835323	40.584534180177	40.9364679977716	20.8760759688866	19.1102432805591	20.0209560854102	19.325183874338	24.1370124612505
jgi|Punst1|101244|estExt_Genewise1Plus.C_4_t50192	718	.	31.5529260195788	336.499247317871	48.8476273981231	7.71528019113255	12.4483835749336	19.4294416640451	5.94376044492094	14.0375053861584	26.5573581960087
jgi|Punst1|101247|estExt_Genewise1Plus.C_4_t50195	1782	.	13.5222686623852	17.0092175281864	15.6948326403671	11.1361947809302	8.78050350732322	8.05243464831414	9.92320881961074	11.3616519094205	12.6141668489244
jgi|Punst1|101248|estExt_Genewise1Plus.C_4_t50196	1620	.	3.31250636416168	3.2676308476032	14.3300224101448	27.1949899477823	26.0349286955966	5.12871880634723	23.3699273897451	5.9070645375893	6.23366202885069
jgi|Punst1|101263|estExt_Genewise1Plus.C_4_t50211	750	.	65.1884301474963	39.2658994552106	41.6238601795074	34.4539603415365	49.7377752808851	42.4254786429681	47.4086102909558	53.5180047105591	31.3378844116052
jgi|Punst1|101272|estExt_Genewise1Plus.C_5_t10015	3322	.	51.7297384208769	46.5326840136323	57.3933739056605	23.169010731708	57.0997484732029	56.4376962627277	60.1879395014715	43.1360631701519	100.362046783512
jgi|Punst1|101278|estExt_Genewise1Plus.C_5_t10021	1322	.	254.725519552498	203.828621624958	218.005859431285	355.756121745156	153.831647462543	190.561606510027	189.789903961544	173.776946821119	182.410101476887
jgi|Punst1|101282|estExt_Genewise1Plus.C_5_t10025	1149	.	173.341597152542	395.461556696482	79.5982655037942	1295.9414555616	61.660505375894	75.56333036061	69.2643820194071	77.848324421624	437.561883811967
jgi|Punst1|101297|estExt_Genewise1Plus.C_5_t10041	1633	.	77.9634046573063	67.7517661548709	56.5250485111298	53.9370371818784	45.191730726102	44.4357210389565	44.4530273448046	45.2389625678054	77.280215922152
jgi|Punst1|101304|estExt_Genewise1Plus.C_5_t10050	952	.	96.4871122364179	42.222681906919	70.395471814867	52.3014382032395	209.441348923548	132.760013294444	238.320425857644	136.72496542624	90.7410034558497
jgi|Punst1|101310|estExt_Genewise1Plus.C_5_t10056	2525	.	19.5486896300023	13.1155054493193	55.2387960574397	10.4532385639112	57.917345382673	22.509064077879	66.9699646615503	53.7250443983122	8.12042892403008
jgi|Punst1|101335|estExt_Genewise1Plus.C_5_t10102	2231	.	50.4757387141724	45.860880340942	39.1658414145084	51.222812557167	39.5139477917195	44.795215184166	42.8502525119178	41.8703907805033	33.1164120251205
jgi|Punst1|101349|estExt_Genewise1Plus.C_5_t10124	3047	.	78.9518740979305	56.4152490818308	64.5645072031765	26.094236708139	50.8137794738135	58.0186760575748	52.2034511723647	56.7491127917896	61.2920000124551
jgi|Punst1|101352|estExt_Genewise1Plus.C_5_t10127	603	.	279.57751896765	174.939589273229	169.559961103801	113.698739214697	188.487971125541	171.81191287717	165.686213958379	178.938503498741	200.260842308528
jgi|Punst1|101401|estExt_Genewise1Plus.C_5_t10195	1840	.	38.0692565327066	30.9097295018809	28.9628685480963	28.4947890798215	27.7083722707422	28.6211867828201	26.890782497631	28.5922790966873	32.5038684942953
jgi|Punst1|101441|estExt_Genewise1Plus.C_5_t10253	1018	.	9.73349941649395	6.24935269745117	7.64100717026183	5.50564106370106	9.81030523656973	7.69829224490621	12.9707954816193	8.2034503831207	10.7180250552566
jgi|Punst1|101445|estExt_Genewise1Plus.C_5_t10257	571	.	222.726684360302	130.264314374442	157.750533390896	103.692189440946	158.177022117564	158.057606817716	150.514800833831	138.184964204639	122.889944628826
jgi|Punst1|101446|estExt_Genewise1Plus.C_5_t10258	469	.	22.835046440531	11.7628666651588	14.2634306128376	7.22582970565972	20.595081966034	16.9418055522376	14.234709618392	16.2948075597146	15.4490963942711
jgi|Punst1|101456|estExt_Genewise1Plus.C_5_t10268	627	.	531.547424558643	656.189702130608	991.154565307064	348.152615782766	1259.88478405372	478.548974016119	1082.6574620812	713.051935180412	1481.38567949231
jgi|Punst1|101463|estExt_Genewise1Plus.C_5_t10278	808	.	20.6747557804556	13.6159405994679	15.2105217486831	14.1150983694788	16.9307840563141	14.5935322081684	17.6492715152371	19.8486141331126	11.8434613280962
jgi|Punst1|101469|estExt_Genewise1Plus.C_5_t10292	1760	.	9.86865568725993	17.7200972402403	17.3347631986254	16.3854294513749	15.0364589653778	8.67876339893048	16.5173411319972	11.5414307833155	24.1803559256502
jgi|Punst1|101477|estExt_Genewise1Plus.C_5_t10303	1031	.	9.62186646520683	6.89741109932533	9.23801801902991	4.23519448707277	18.6949375159769	11.8065301353999	18.6473490099127	18.069257793814	8.69537084697527
jgi|Punst1|101483|estExt_Genewise1Plus.C_5_t10312	1089	.	22.6631961963984	22.7527058819966	25.9999126625791	22.8309447859823	27.5522300253918	28.2024932160355	27.3154995464554	32.545810124459	22.0293102382542
jgi|Punst1|101486|estExt_Genewise1Plus.C_5_t10315	615	.	44.8932554228504	35.6741173229956	53.4309471147959	37.7782328968651	57.9908049054857	29.2318945790676	51.0822743233274	40.593059352824	38.3474964873207
jgi|Punst1|101488|estExt_Genewise1Plus.C_5_t10317	857	.	36.408535415633	22.1771304774138	26.3016286018976	15.5514078625051	36.7449158382203	30.799282299993	34.7101271949707	33.3694004581146	27.4913577198124
jgi|Punst1|101493|estExt_Genewise1Plus.C_5_t10333	1616	.	37.1579172382983	4.02558243810355	31.3195553306217	7.05754918473941	39.9198678388492	144.565775212918	42.5674281878607	36.5581863902011	45.1232369158807
jgi|Punst1|101509|estExt_Genewise1Plus.C_5_t10351	1339	.	37.1627397334316	41.3913040179133	19.4931597410723	65.1714256145079	56.5668609825906	33.1792552252151	65.0371920738332	33.6160058076404	23.2428562688732
jgi|Punst1|101520|estExt_Genewise1Plus.C_5_t10362	4257	.	14.4495560184819	11.7345560266267	9.01436617571317	6.03183972095751	8.71148694733971	12.6905214737962	9.68251083123809	9.76185083907464	18.037955933352
jgi|Punst1|101531|estExt_Genewise1Plus.C_5_t10373	9352	.	31.9448804247848	38.2124964260836	28.5845459210353	18.1360816041228	19.9393660177664	31.2751773363456	20.0357004035515	24.9464835235339	18.0696603307832
jgi|Punst1|101542|estExt_Genewise1Plus.C_5_t10389	1605	.	24.737358966846	24.4879147688584	25.2338271184799	25.6422151249606	19.729107846745	23.7244321848032	21.2189736254854	21.0335662506684	36.689136355392
jgi|Punst1|101559|estExt_Genewise1Plus.C_5_t10421	3339	.	7.3161121371234	14.7840850091929	5.24937268877383	5.78716013617897	4.82353203183924	7.6877357312153	5.72620026080195	6.51475446531075	5.39104672295063
jgi|Punst1|101569|estExt_Genewise1Plus.C_5_t10439	834	.	23.0347518839321	7.49428033523279	26.0528415700865	8.0487492065879	15.6168812230045	24.4053607363079	13.071277154818	8.55249451935142	13.1053272485727
jgi|Punst1|101578|estExt_Genewise1Plus.C_5_t10448	4758	.	44.0530739465284	50.5779301697697	38.9744682505138	28.7504880968584	41.8002399465719	49.5309400033573	43.9764903243572	45.9510773849357	32.6594469106629
jgi|Punst1|101607|estExt_Genewise1Plus.C_5_t10486	1883	.	2.64932393091218	4.17451972427166	3.32310544445177	2.37081394296006	4.47972219722428	4.83628429278029	3.59032721069979	4.96438111032133	3.19321859551231
jgi|Punst1|101623|estExt_Genewise1Plus.C_5_t20015	1389	.	19.5476424042886	13.7749147079476	20.0981532012037	21.7941880474722	40.4967708789618	39.4293204619373	47.272997021508	40.7944683778441	19.4307049135973
jgi|Punst1|101657|estExt_Genewise1Plus.C_5_t20058	1782	.	76.1638893035198	44.8986078676694	62.0809202091157	41.8384460735112	79.1594275695131	61.3654564602246	98.6985823455907	87.9098493472886	57.748445710762
jgi|Punst1|101659|estExt_Genewise1Plus.C_5_t20063	2441	.	59.6657906859896	53.2940925586777	49.2014499883662	25.4838696227152	43.9748813977726	37.2255975087248	42.8681676826408	44.5026287776597	33.1466887004444
jgi|Punst1|101663|estExt_Genewise1Plus.C_5_t20073	1436	.	15.3621316580172	13.2796508873548	15.6124624779117	15.9524763951947	24.2119538725175	16.9912867608197	25.3639678392171	22.1052145256758	14.587798315494
jgi|Punst1|101674|estExt_Genewise1Plus.C_5_t20084	2115	.	37.0252945618841	27.1847453289193	35.0698585546732	21.93950592791	35.3266802289584	48.4871925505023	35.850685059658	39.516585993483	43.1779390160696
jgi|Punst1|101681|estExt_Genewise1Plus.C_5_t20091	685	.	98.5842477371554	42.2004566760244	57.0048137264515	26.3064221641043	67.8883338663833	72.5900154976585	70.628386201835	86.2452981117737	55.5218285615285
jgi|Punst1|101699|estExt_Genewise1Plus.C_5_t20113	1361	.	28.5333396394895	25.9961536484226	26.214250139293	20.3750489338524	33.4460814343854	19.4471333310438	33.5297255178523	27.587640681155	24.7169233163548
jgi|Punst1|101726|estExt_Genewise1Plus.C_5_t20198	661	.	349.921944735398	532.824902138899	568.308443250847	741.879564351535	431.178239029978	225.539754057666	361.137777848011	316.957354745762	547.530426821152
jgi|Punst1|101751|estExt_Genewise1Plus.C_5_t20237	1955	.	17.9968812711067	24.67110123668	13.6340060830481	18.6846977273308	16.1411520875224	32.9598040007544	19.6679456053402	21.9248782868964	15.9506844787525
jgi|Punst1|101763|estExt_Genewise1Plus.C_5_t20249	778	.	53.9446802442076	38.1806375472997	49.9684329568278	29.1093449884852	62.0483471179511	51.4613483713854	55.2882124696912	49.9120379228505	82.1183760232996
jgi|Punst1|101774|estExt_Genewise1Plus.C_5_t20285	1313	.	8.26990231218224	11.2570585825701	9.21550598210812	9.95191990533803	12.6658409111379	10.6247822656393	12.3735975341013	11.0673105578596	9.93955004921549
jgi|Punst1|101784|estExt_Genewise1Plus.C_5_t20295	1720	.	87.324464581504	94.3226272703618	52.2991598678234	107.911755901232	68.3800390734775	85.2199625362582	69.3500532952826	63.7370546435962	86.3357851422106
jgi|Punst1|101795|estExt_Genewise1Plus.C_5_t20309	1395	.	123.687561384971	158.758854356345	217.836441835381	77.8086088609053	244.128695245168	95.4249464456357	215.917734242538	167.716171091447	167.271091097712
jgi|Punst1|101798|estExt_Genewise1Plus.C_5_t20312	1793	.	18.5572238179405	16.9849000609026	24.5161314943142	12.212827109021	20.5124683762694	20.4476992602929	19.1826447160019	19.6558972656956	27.6710086154339
jgi|Punst1|101814|estExt_Genewise1Plus.C_5_t20335	1971	.	13.4098601534249	17.1093561050027	18.3468253748138	16.5987091113561	15.3559697253466	14.9287226845042	15.2529079052749	18.9821765677099	19.0372045916129
jgi|Punst1|101830|estExt_Genewise1Plus.C_5_t20352	2098	.	10.1275713854419	11.6581541611084	7.99193829080262	8.46483006670801	8.96833382970016	10.583622941718	9.22410763551134	8.72122612258478	9.41293911860734
jgi|Punst1|101838|estExt_Genewise1Plus.C_5_t20362	1698	.	48.4091582303309	62.6322575827899	55.5726721489643	64.269465366015	48.9314994840216	57.0615174986433	45.4513051405925	49.63864965885	64.7750524433036
jgi|Punst1|101855|estExt_Genewise1Plus.C_5_t20382	817	.	123.914449145337	280.247857773675	220.630138396239	205.764617347152	112.288291979291	110.843682381709	118.408521743982	110.649007242512	144.458342109342
jgi|Punst1|101861|estExt_Genewise1Plus.C_5_t20393	1189	.	17.7065871596478	27.7988842762267	30.1226910759828	23.4047087782968	23.9116497154022	15.4250906883176	25.1602974428373	24.3685042530492	32.5271899181111
jgi|Punst1|101866|estExt_Genewise1Plus.C_5_t20398	1723	.	3.98441774953087	5.58935352279014	4.83556952895518	5.71148303412112	3.47519663840976	5.8328782618928	5.08858685280996	5.55394344219075	4.03527464509997
jgi|Punst1|101873|estExt_Genewise1Plus.C_5_t20405	1002	.	629.020103020294	671.990723747502	406.713204650527	396.492026493054	255.978494887093	429.261815006578	260.985950639474	357.430461990059	527.51199095188
jgi|Punst1|101876|estExt_Genewise1Plus.C_5_t20408	582	.	374.437803116794	431.925113175204	614.680311244224	1123.75917827215	329.97509434199	241.192703672377	333.273954739377	207.584600438222	449.384192484596
jgi|Punst1|101928|estExt_Genewise1Plus.C_5_t20464	922	.	63.8116602771424	59.869559205145	62.955784803901	54.886780899854	74.8506028848778	76.9708619767574	75.2041882595172	72.5569478180031	72.8790074635084
jgi|Punst1|101939|estExt_Genewise1Plus.C_5_t20475	955	.	28.9822027255261	18.5490044538359	30.4444751447755	21.0527589550531	27.8484677430033	23.6876243385864	26.7680275741974	23.6359899102232	27.4449168469381
jgi|Punst1|101970|estExt_Genewise1Plus.C_5_t30024	989	.	6.47874114959108	32.5660433006953	4.99868319426445	53.2771462177246	3.38072026828302	2.4028874499031	4.22963869841394	3.56126110266696	14.2369267475279
jgi|Punst1|101973|estExt_Genewise1Plus.C_5_t30027	2871	.	17.4717435354838	4.36515100199136	4.85876857196991	3.30283609436116	3.74494986808199	5.14339214730802	3.76029640846947	4.57535171210875	14.3526809357247
jgi|Punst1|102021|estExt_Genewise1Plus.C_5_t30093	2710	.	16.9728844805754	17.9625269016214	21.5082039764896	16.0283229417231	18.442125446239	14.8139388677575	20.3784273109692	16.6504019322916	20.9901702694499
jgi|Punst1|102023|estExt_Genewise1Plus.C_5_t30099	1852	.	44.4393779437573	36.2452443252872	36.1860092698452	21.6065093559978	43.1871157974943	51.8758730953345	46.0980166418711	44.0996496019677	55.2647809904718
jgi|Punst1|102026|estExt_Genewise1Plus.C_5_t30102	1404	.	15.1906967265804	14.1501437770398	10.7235089517465	8.05359141318883	15.7205727277118	15.2336903073985	15.9053141639942	15.9982997893044	14.260898039306
jgi|Punst1|102046|estExt_Genewise1Plus.C_5_t30122	1057	.	30.450444597932	26.9864197658372	33.4592740090868	27.5606691103926	42.9826908437682	38.7188574319124	44.1924549153269	43.6323617570752	29.3411044318214
jgi|Punst1|102056|estExt_Genewise1Plus.C_5_t30134	1508	.	14.9397478554683	12.2861186378715	17.4346704984905	8.77307652502991	13.2597046513527	11.2718882479856	14.5702287451459	13.6463767127498	21.7687769323911
jgi|Punst1|102071|estExt_Genewise1Plus.C_5_t30163	657	.	12.2256127632523	16.4783727592863	10.0504119883062	14.3833435526692	9.14705777863606	15.2416552191979	11.2226244390884	13.284151985218	10.3453691115298
jgi|Punst1|102082|estExt_Genewise1Plus.C_5_t30204	790	.	105.685680498897	77.2398264111617	81.7895986747753	54.8594911818326	84.1484685571247	52.2870770264919	78.5704195913875	80.194009070437	48.130387158377
jgi|Punst1|102093|estExt_Genewise1Plus.C_5_t30221	2241	.	11.6359370163503	10.3165874488851	11.3386499975309	6.6014786320809	7.33314178628704	7.63357999850388	8.29612310522364	8.96537405554468	10.1296041939848
jgi|Punst1|102105|estExt_Genewise1Plus.C_5_t30235	1336	.	30.3090970035693	62.405390027392	41.2733857366129	277.490759437222	43.0029477118194	59.501010333999	39.2174719816951	55.1963450008461	130.450856365728
jgi|Punst1|102116|estExt_Genewise1Plus.C_5_t30247	1819	.	28.400366774532	44.8268211888587	13.9596640946927	15.2807108436436	11.8936894216767	95.2720485923655	11.9048941574893	21.5304221463535	18.0235323920639
jgi|Punst1|102117|estExt_Genewise1Plus.C_5_t30248	1170	.	66.4804869188584	48.2149682341896	61.194177834398	51.3851625037466	47.908834510789	60.9657712861995	48.6278271072504	51.3838883173634	52.5220901603315
jgi|Punst1|102128|estExt_Genewise1Plus.C_5_t30264	2073	.	15.3773218088781	13.4293457550355	13.9586051681113	10.4532074369628	13.2721269190018	20.0748605228506	12.6169887218579	13.8914325232744	12.1900376221266
jgi|Punst1|102138|estExt_Genewise1Plus.C_5_t30274	722	.	42.598171724846	35.6210804268515	40.9157707496124	30.9609404235128	42.2837315230811	25.5530167965299	46.7306789386387	30.6193753904819	45.4671961413377
jgi|Punst1|102148|estExt_Genewise1Plus.C_5_t30286	814	.	7.02820616548085	6.2485060737707	3.77991008266483	10.9286235827768	11.4635087878525	8.69157790481579	17.6749046368481	8.62656384405317	8.84323422760076
jgi|Punst1|102156|estExt_Genewise1Plus.C_5_t30294	1732	.	29.8599750352545	49.5364662646143	27.7149349451242	36.6683338691328	30.9123694171353	33.8727575006778	34.2640128120188	36.2072020191585	63.4734885371356
jgi|Punst1|102184|estExt_Genewise1Plus.C_5_t30325	1151	.	3.65823321161098	5.08394283685744	3.78452247404246	3.85026667401089	4.23392964917699	5.56362444769449	4.03814332728197	4.15701327145729	2.98338741431115
jgi|Punst1|102187|estExt_Genewise1Plus.C_5_t30328	1849	.	763.619731344245	538.878034466801	403.861735389588	120.526603509362	310.30531156813	2548.82841669001	320.227466023048	605.242496834123	182.128881177771
jgi|Punst1|102196|estExt_Genewise1Plus.C_5_t30338	3136	.	92.8451942005707	73.9058435667717	47.4363384679735	51.35159205786	43.4833138148407	83.3693901279295	48.1619004093175	64.8369085505408	46.3012273019464
jgi|Punst1|102228|estExt_Genewise1Plus.C_5_t30375	1263	.	7.64606506252413	8.20578103989872	8.97813973142996	7.37887083362995	10.4507554716205	7.78492371169553	10.2539571022351	9.66387339730316	10.3180805982276
jgi|Punst1|102232|estExt_Genewise1Plus.C_5_t30379	2823	.	41.5119167291108	43.8628075353786	31.668938708322	23.0974181109866	34.5098668858968	236.184916038829	37.0673741811286	61.4639167414147	31.8320313130437
jgi|Punst1|102239|estExt_Genewise1Plus.C_5_t30391	1912	.	33.2785120834713	59.3080681819476	62.6333819545959	31.597234071469	87.9955134640194	35.8453223876955	98.2751260282559	78.0052278992981	43.3081236288671
jgi|Punst1|102242|estExt_Genewise1Plus.C_5_t30397	1491	.	23.9735459069392	24.7240779654775	28.3920671257929	23.7344628495491	21.9557495443563	44.4701058230937	22.3312452906824	22.7903345087072	22.2482364264671
jgi|Punst1|102284|estExt_Genewise1Plus.C_6_t10044	508	.	114.734524867972	36.3458445882133	41.6829308472223	32.0725519756436	35.8770260924143	210.941331801786	28.446363916212	61.3090507370858	20.5205589871974
jgi|Punst1|102287|estExt_Genewise1Plus.C_6_t10047	1263	.	10.0920811370283	12.4475386236002	5.74819921829357	5.2632505246871	11.0217404559971	8.89089995856002	10.6219620879597	7.73460647588148	7.22527427175635
jgi|Punst1|102288|estExt_Genewise1Plus.C_6_t10049	2025	.	118.340525869513	342.723296153312	160.291383956932	402.74331858763	94.7185778906743	110.96845389384	101.993040250959	152.31475300258	204.121233978205
jgi|Punst1|102292|estExt_Genewise1Plus.C_6_t10054	799	.	524.16593803236	245.632546432662	574.840014319026	100.16334249639	473.111180720601	391.51613068895	440.093850425034	405.131104917674	526.928944860567
jgi|Punst1|102301|estExt_Genewise1Plus.C_6_t10063	1277	.	31.6377589973918	34.3861027680764	24.2296982263891	19.6483937835439	25.5837612473639	33.4974176845537	22.1194784313055	29.4890653305652	22.4072695097986
jgi|Punst1|102310|estExt_Genewise1Plus.C_6_t10074	540	.	81.23762942556	68.1478192433873	104.002031594699	66.4989916918404	73.8555619732599	45.2178308734282	64.2412178135517	71.253965984671	93.4611956664214
jgi|Punst1|102320|estExt_Genewise1Plus.C_6_t10084	966	.	16.5469583162026	14.8881017852519	16.9635632476687	9.07407530553966	11.2659109593857	10.8732622392289	11.1539173468275	12.4516150772942	16.1650215857181
jgi|Punst1|102327|estExt_Genewise1Plus.C_6_t10091	1376	.	26.2931321900201	25.7127653455691	30.5262678897989	112.558061753545	76.295454224495	35.8335176629873	70.7656738482902	68.7565569768639	85.9540721699543
jgi|Punst1|102342|estExt_Genewise1Plus.C_6_t10112	1328	.	112.739095222452	101.045637895908	103.115187184178	64.3126154125095	109.72652216057	122.177754949543	114.495337051417	106.95434247465	95.0183904642925
jgi|Punst1|102359|estExt_Genewise1Plus.C_6_t10133	1867	.	30.2564313068333	64.7428922732194	64.5041065290818	35.2037400815379	17.2648098881662	30.2380440553011	16.3741432467209	36.1400346441424	19.7232317862382
jgi|Punst1|102385|estExt_Genewise1Plus.C_6_t10159	465	.	301.230064948571	119.189152860185	91.3723505172982	165.451328898767	194.093591766404	133.774383222439	218.764934497683	142.293562691768	159.720495309122
jgi|Punst1|102386|estExt_Genewise1Plus.C_6_t10162	774	.	12.9645523540081	28.304513212007	11.0101143628136	272.768518447285	19.6226628498562	11.9298572417369	22.0821793662706	15.8265827969326	61.6721230635114
jgi|Punst1|102390|estExt_Genewise1Plus.C_6_t10166	1625	.	8.71698246837212	9.24288300032695	11.1372812695999	11.2094852056954	7.58472495833965	13.976852713182	7.78767518559784	6.99305563334611	15.7047912573494
jgi|Punst1|102428|estExt_Genewise1Plus.C_6_t10228	1791	.	88.3666289361004	75.4490957501163	89.4491690975351	38.1895093145874	89.9505532374539	100.174949189828	97.5184352330406	99.4281654474045	60.620342054353
jgi|Punst1|102430|estExt_Genewise1Plus.C_6_t10230	1065	.	22.2069933244241	35.5119888009332	54.8271800127806	20.1327690395992	40.0333339822796	12.6901013333753	35.2312235347416	23.836253380554	40.5809353015867
jgi|Punst1|102438|estExt_Genewise1Plus.C_6_t10239	1902	.	21.9153066451412	26.2387863375534	36.5979692959318	24.0195422480389	25.908969020307	20.3918023649112	28.8688935528494	24.9699258055825	54.3036796202664
jgi|Punst1|102453|estExt_Genewise1Plus.C_6_t10255	1551	.	6.38121243478623	10.8249647675662	11.0556872797936	6.38688374816583	8.01704952947858	6.23410103149199	8.93565543673939	7.19816374986704	39.7115062092368
jgi|Punst1|102458|estExt_Genewise1Plus.C_6_t10262	1230	.	242.438463081295	42.0648658114538	419.156083284035	112.169030915377	513.47801855804	510.039040531441	658.607507280991	465.829668686844	287.502540257634
jgi|Punst1|102472|estExt_Genewise1Plus.C_6_t10278	1593	.	17.6692544306409	35.1218602539503	13.8458865898593	22.9511423538851	12.9911710589602	21.0334030833913	13.7397348530811	17.2428437537918	13.8172210942165
jgi|Punst1|102475|estExt_Genewise1Plus.C_6_t10281	1158	.	219.441790351536	181.392371126594	202.069022676998	191.124491698505	134.345935444353	160.557781551782	140.425926981444	178.570101873044	243.293559278711
jgi|Punst1|102477|estExt_Genewise1Plus.C_6_t10283	1638	.	172.830265975959	321.244928867141	217.569215081014	72.2535463467316	109.07898383743	194.045429208237	111.257661828853	160.442796872618	51.6397052043053
jgi|Punst1|102494|estExt_Genewise1Plus.C_6_t10304	511	.	314.663985644661	408.533980819698	597.183903954385	241.427609957463	697.504733156357	324.441351820456	579.230747247097	447.017975868059	651.998581274676
jgi|Punst1|102516|estExt_Genewise1Plus.C_6_t10331	1096	.	11.1809269449438	9.35427938592239	8.45356910064686	8.8897154465045	21.9129696073647	27.625122187521	25.1363033862426	20.5143835731745	8.90369611650195
jgi|Punst1|102527|estExt_Genewise1Plus.C_6_t10346	1217	.	14.3940665282364	12.1057391352434	42.7667303866927	6.37255517512444	56.6889093732732	97.7550628287771	76.7995919099113	28.1034541270683	17.9192513954056
jgi|Punst1|102534|estExt_Genewise1Plus.C_6_t10363	4522	.	26.5982881973415	32.1674796581826	32.5873992219563	16.5018315631604	38.7190310707554	27.3597573725188	40.8941082925874	36.0341387150378	39.4883739221838
jgi|Punst1|102540|estExt_Genewise1Plus.C_6_t10374	1744	.	20.1086489040365	27.7565321211171	28.366713362223	19.0021043147805	22.8681212531883	29.9782254214402	23.4042653707866	26.8256600560248	16.9759103581314
jgi|Punst1|102544|estExt_Genewise1Plus.C_6_t10382	3231	.	36.0857818338393	40.7420281404686	29.6172679783155	34.9860222000507	23.9363376645965	30.206732019235	24.723166383109	28.3012562803721	22.6212292254996
jgi|Punst1|102561|estExt_Genewise1Plus.C_6_t10403	1013	.	5.09408268160777	5.49320617698206	8.92438124722559	5.9831614828719	9.23311876198993	11.4790780613748	7.4871989864617	7.34738530835392	8.70999674263887
jgi|Punst1|102562|estExt_Genewise1Plus.C_6_t10404	1354	.	86.9636595188423	66.368536065581	46.8397877945661	43.1748661567309	41.2046518069548	63.2251310307922	37.4010454490889	47.7222320609712	49.2707996273002
jgi|Punst1|102566|estExt_Genewise1Plus.C_6_t10408	2407	.	90.1520589627522	63.930211835152	63.3113191698868	57.3735982040474	78.8692714981584	89.4005631491876	76.1777200476635	83.627174054436	83.7075796402191
jgi|Punst1|102568|estExt_Genewise1Plus.C_6_t10410	1297	.	72.1273207057868	55.9347032950999	92.3856352521745	49.3433615678078	84.8178643848843	51.0937902976133	73.4145184146803	59.7253412334709	64.0875845394161
jgi|Punst1|102596|estExt_Genewise1Plus.C_6_t10459	1175	.	36.0785636226191	38.3209920842936	35.5863850195195	29.6460655242166	37.4572334501375	27.3116784927135	35.241353271238	35.480091892797	25.3855194370365
jgi|Punst1|102602|estExt_Genewise1Plus.C_6_t10475	980	.	123.08236409949	99.0509137335181	68.6311105661669	122.495679573391	210.771426757884	162.175792819493	176.365928548833	259.624527852362	134.119176566151
jgi|Punst1|102607|estExt_Genewise1Plus.C_6_t10480	1080	.	182.329108296021	140.429388354224	182.091584095552	164.406989895117	257.745794086407	178.250973710557	258.529821749056	232.324027837757	174.886583636353
jgi|Punst1|102618|estExt_Genewise1Plus.C_6_t10494	1746	.	15.8587889590577	14.3189686130221	17.1074535792749	13.922647052813	16.0081226545063	16.1356194022229	14.5564596286342	14.2474945784209	15.8878937758075
jgi|Punst1|102632|estExt_Genewise1Plus.C_6_t20012	1473	.	10.2767547048771	59.3614659464225	31.6140922326103	84.0857395657653	14.6726190804115	10.5791029158576	12.1626295078285	12.7224455162947	31.1395099247363
jgi|Punst1|102638|estExt_Genewise1Plus.C_6_t20018	823	.	11.5392385164573	40.1033292990403	29.6355539823134	47.5521762837327	20.1272049314368	10.1174548595342	19.8433060619645	16.364650237793	40.3637351877382
jgi|Punst1|102639|estExt_Genewise1Plus.C_6_t20019	1648	.	20.1622176134817	19.4565028218554	31.424651721659	19.4367449572395	25.9240978771015	19.7260088231577	22.8190293636053	30.0281754633825	16.2422642300061
jgi|Punst1|102654|estExt_Genewise1Plus.C_6_t20039	1218	.	31.3102776284594	30.082411948838	24.6937946010367	25.6833204392149	17.7265309957818	23.3537805607499	15.4028132448685	27.1710419309065	17.6873736300413
jgi|Punst1|102662|estExt_Genewise1Plus.C_6_t20047	1295	.	11.6186288209921	15.9198391199714	10.4514817149252	10.9206172651338	11.3906393776922	10.9265550803398	9.25012630333723	13.7014247913389	11.4053516208018
jgi|Punst1|102666|estExt_Genewise1Plus.C_6_t20051	2237	.	6.39867745480149	5.92304398594878	7.54943501459498	3.11727426944673	6.02744530364192	5.64419072304478	6.15766394978138	5.58490902861036	12.4935584006271
jgi|Punst1|102683|estExt_Genewise1Plus.C_6_t20077	864	.	28.1545383670352	28.4195303387176	30.4699703983393	24.4769995508192	25.4447586798286	27.5052741661362	25.4793502442604	29.7660673964461	30.1168534701869
jgi|Punst1|102700|estExt_Genewise1Plus.C_6_t20098	3962	.	25.959468859317	27.2890986508181	25.8194128001652	25.635958308988	22.1565153784454	26.5153594432271	25.3873916281367	24.4270238813046	23.2269361128002
jgi|Punst1|102702|estExt_Genewise1Plus.C_6_t20110	2405	.	8.0355102983673	4.37561168030627	13.3541576956791	5.6364476207142	47.1955403412116	25.5405531079107	48.2974305942527	32.5594695536042	19.0741045629527
jgi|Punst1|102704|estExt_Genewise1Plus.C_6_t20117	1091	.	46.5018072156225	48.023380350908	69.681316277499	41.9343178564478	39.8204100245013	17.5090283402421	28.2142930874725	32.0191594034544	38.3280107526126
jgi|Punst1|102706|estExt_Genewise1Plus.C_6_t20119	5457	.	33.2962587212675	28.0554775815032	17.402857848024	12.2114316823959	16.8073449504301	45.6929518790629	17.2475783647529	22.5087086729884	15.6146820512334
jgi|Punst1|102720|estExt_Genewise1Plus.C_6_t20139	2070	.	30.2077733422253	30.733531623214	42.0868151461147	26.8556647580557	25.5270159168089	20.2879924682447	26.1074567336332	34.2973584111843	31.8974764514473
jgi|Punst1|102724|estExt_Genewise1Plus.C_6_t20143	932	.	20.9932216523163	60.6471288416556	20.4942597895943	85.380161668792	15.4754084821388	12.3988653902533	13.8956521675139	16.3997097543051	26.5460646534677
jgi|Punst1|102729|estExt_Genewise1Plus.C_6_t20148	1072	.	4.90977894888554	7.15418570476692	4.1117932241465	4.74195074433919	4.64787200477804	260.149063539076	4.69047195890845	17.3368486953268	5.06703169711058
jgi|Punst1|102741|estExt_Genewise1Plus.C_6_t20161	3015	.	13.1193088512443	18.5674999376755	12.4812184386467	5.38231674229269	16.9896483106428	21.6487222038892	16.4880381240882	17.5081278520837	16.9743114011805
jgi|Punst1|102758|estExt_Genewise1Plus.C_6_t20180	1297	.	5.32838817347055	1.80712118338015	1.82585574575128	0.904460802668575	1.9544839627824	10.8817325079505	2.16643686468881	4.71381017456047	0.884946189514611
jgi|Punst1|102765|estExt_Genewise1Plus.C_6_t20197	2368	.	14.3700460310963	14.7122691499881	11.6502987028202	9.24729687773423	10.7696913282833	12.3263010686967	10.9202879969953	12.6005319871191	13.0510600611694
jgi|Punst1|102788|estExt_Genewise1Plus.C_6_t20244	2097	.	59.583100829966	72.392579683611	45.1141614191853	34.5281134276196	51.324166178137	41.8096748167411	55.3105893780324	47.683278474031	45.969931993774
jgi|Punst1|102794|estExt_Genewise1Plus.C_6_t20257	1749	.	50.3863150641947	414.765733759933	44.3457629859326	1705.16992181721	50.9282160845333	72.8124639573247	66.7264826774555	76.7766407094047	515.094124824775
jgi|Punst1|102802|estExt_Genewise1Plus.C_6_t20265	829	.	128.994186889224	191.102764852749	82.7167650514098	465.201340257962	56.8867349529416	95.2341656366684	54.2059963622941	97.1566043064296	185.640946852295
jgi|Punst1|102825|estExt_Genewise1Plus.C_6_t20319	1748	.	15.4151720515353	28.3680104911542	7.75283436902112	42.2980448281803	2.65038234998865	9.85917560551846	1.95797867976818	3.96648569850998	23.6356888592973
jgi|Punst1|102856|estExt_Genewise1Plus.C_6_t20371	1079	.	45.3116984343116	47.3900790775339	72.4267393641341	54.6316538167955	80.9721075350389	87.5268188065668	89.7351896121922	63.5803250912213	66.4946792163482
jgi|Punst1|102863|estExt_Genewise1Plus.C_6_t20383	1708	.	30.3398442844247	62.6856406589154	31.3631432248412	34.6843242878148	15.276735471393	20.7324378447474	16.1790959239132	18.9480853836753	19.2335669718202
jgi|Punst1|102913|estExt_Genewise1Plus.C_6_t30019	1302	.	32.7878664878264	20.8184242830752	17.1130651831915	11.9380837243165	23.3805234633864	58.4771785177452	22.3762679626394	26.660052218901	70.8067882455266
jgi|Punst1|102943|estExt_Genewise1Plus.C_6_t30069	1314	.	52.4203624179338	29.4135313464728	311.352291805278	107.056713994608	124.815761143025	47.7268134898252	106.229053967131	80.244369859946	230.114367284119
jgi|Punst1|102959|estExt_Genewise1Plus.C_6_t30100	1368	.	36.8349518151477	123.569594251983	38.5515622291184	39.1838432514128	11.6134809418659	9.8263116868334	4.7257386653664	5.10067250367497	26.6966221052423
jgi|Punst1|102977|estExt_Genewise1Plus.C_6_t30126	1251	.	14.341270976377	3.79812166649553	2.7911291419557	1.17214794270698	1.65951198678459	13.7760503264958	1.89145095780311	5.93185437677583	1.61598388429534
jgi|Punst1|102983|estExt_Genewise1Plus.C_6_t30132	1871	.	157.39825100346	127.453447466951	170.870236131652	107.301216785404	68.7480791601556	173.312819703636	70.6184956331409	123.745266996693	178.588756150778
jgi|Punst1|102996|estExt_Genewise1Plus.C_7_t10012	1220	.	131.610211698093	95.8628211357263	50.822663003068	124.600287086754	26.2596079409438	83.2250186802621	20.2263437727698	56.3955198373536	43.1373924486022
jgi|Punst1|102999|estExt_Genewise1Plus.C_7_t10015	1167	.	23.8544905550994	18.5130663362287	26.0247626219494	16.8931930149003	22.6396413658074	22.7888043233502	25.2363353578093	27.4093868646496	25.850957053616
jgi|Punst1|103002|estExt_Genewise1Plus.C_7_t10021	1398	.	71.5406434553205	35.6298317821029	41.3223627250824	13.7755051996331	19.727237883292	119.914092173031	27.7459677863573	44.5565061150781	14.9708046938419
jgi|Punst1|103007|estExt_Genewise1Plus.C_7_t10026	665	.	82.2957919183424	54.2831067448923	87.7279545036829	51.8431340602627	111.073166516505	88.9585260680543	100.805168303917	90.304804293635	102.585583256053
jgi|Punst1|103032|estExt_Genewise1Plus.C_7_t10068	5402	.	11.1708041776495	12.9249920156079	16.0793081283129	11.0328153877207	12.0147840011274	9.13088877959731	12.4445720857513	12.8185050059035	18.235891701356
jgi|Punst1|103037|estExt_Genewise1Plus.C_7_t10077	4814	.	3.09697160106686	4.98140289089569	4.60328443601377	4.02075475851866	3.68607392980918	2.29116263676893	4.06386500542323	3.27164744980214	6.18039295020442
jgi|Punst1|103055|estExt_Genewise1Plus.C_7_t10099	2758	.	26.331350231543	23.4484209822939	21.1589468459644	14.0598253229268	20.2446718099291	19.5813665811589	19.7633160752686	17.3163947738976	28.3555420006029
jgi|Punst1|103057|estExt_Genewise1Plus.C_7_t10108	1000	.	94.4416046871229	60.7484069806521	39.8088662763312	59.6318544372747	40.3409196698216	43.0664565130015	39.1057654405344	45.5213160927976	42.8313810054917
jgi|Punst1|103090|estExt_Genewise1Plus.C_7_t10152	1591	.	19.7195120337891	11.8255608132308	15.080132516887	10.527376733456	17.6913014003915	22.2114646803092	17.5547903718229	21.5249570437926	16.5451012590676
jgi|Punst1|103095|estExt_Genewise1Plus.C_7_t10157	2741	.	17.0105153310531	20.9703728226523	23.081175398707	17.4281849600271	17.2130450304898	14.5140301602844	18.6911954852679	17.1166946697567	14.528494717415
jgi|Punst1|103128|estExt_Genewise1Plus.C_7_t10215	620	.	235.537452148665	201.285996713895	283.596282382615	342.202542077468	316.870712466096	246.335636996875	348.865327007364	297.044362291436	276.735261007244
jgi|Punst1|103156|estExt_Genewise1Plus.C_7_t10249	2611	.	13.5760501863937	19.9565329815781	30.6123609209634	19.3068164353971	21.9619580161131	11.8044275798344	21.4585820055856	17.145984436712	50.1587351812971
jgi|Punst1|103161|estExt_Genewise1Plus.C_7_t10260	1051	.	11.1044319982406	10.0430399797198	19.2099395488179	11.2236232504528	7.61013686555275	6.99054011534953	11.5584473989205	12.4984155713266	9.99050203780214
jgi|Punst1|103192|estExt_Genewise1Plus.C_7_t10295	2711	.	31.1054768453186	31.659553116142	32.7604948956431	24.7728344137773	28.4631065192329	22.6242441198652	29.6212051705771	25.8774530485227	27.728583946434
jgi|Punst1|103205|estExt_Genewise1Plus.C_7_t10321	1765	.	234.00508393843	360.010634753176	303.923948723954	135.973810099391	329.369725232904	216.724454019859	341.404812005736	234.981521254854	130.889111352476
jgi|Punst1|103249|estExt_Genewise1Plus.C_7_t10365	1226	.	72.7765818372489	142.173636200881	62.0789105545311	191.075603076141	47.4138547088831	41.5494288617817	50.1805333225971	57.2036082565489	70.1106117507254
jgi|Punst1|103253|estExt_Genewise1Plus.C_7_t10370	2022	.	12.4604881511182	12.8375801309612	15.6357394795783	11.71603027244	12.3315762107785	8.72951497036193	13.1232940606626	10.6923126644792	13.1609202491681
jgi|Punst1|103258|estExt_Genewise1Plus.C_7_t10377	795	.	5.97282597424172	8.18281914462307	8.24058328006921	5.65638788352333	9.53842005861941	7.34762812925482	10.8690240972438	9.52932109365821	8.58521715077077
jgi|Punst1|103261|estExt_Genewise1Plus.C_7_t10380	1490	.	7.61002842997731	7.49068767927151	12.6104082630395	6.51714256145079	9.69458648183705	4.6508841272529	10.2372969619418	6.98738338758466	15.9199245824671
jgi|Punst1|103312|estExt_Genewise1Plus.C_7_t10446	1562	.	2.94471939451724	57.5001052762313	3.7625628137303	89.5376948583444	2.21049814868838	2.16018198414382	2.69157458669133	2.35412783268204	15.1800518043193
jgi|Punst1|103329|estExt_Genewise1Plus.C_7_t10465	901	.	4.72407780811748	4.26483437252197	3.5300341227675	3.3996193161841	3.2985890692632	4.42951640967134	2.83723266740938	2.95025420856291	4.74956650026358
jgi|Punst1|103362|estExt_Genewise1Plus.C_7_t20002	1063	.	10.2363740123895	10.2896539503972	6.50448023357504	7.32642084753875	20.804694651811	15.6834163517474	22.7366843296783	21.2554297801308	10.6730932686692
jgi|Punst1|103370|estExt_Genewise1Plus.C_7_t20010	1498	.	22.3644463940691	19.3185592460785	26.4477463670916	15.5097551612631	18.6437443272258	19.6062014431344	19.0818446352901	21.7078706805268	34.2458985970888
jgi|Punst1|103374|estExt_Genewise1Plus.C_7_t20020	1621	.	24.3731946378482	19.0428635825626	21.0392348695199	15.4385116816601	23.0125425420505	36.2593838925718	24.4763663762534	24.7752344385782	34.9953675033788
jgi|Punst1|103384|estExt_Genewise1Plus.C_7_t20031	2014	.	48.1196918216494	43.297056793676	45.5743964905925	47.8592544607037	47.1893548099528	48.2435799202625	51.2121113525389	43.4670786728269	34.3862103072121
jgi|Punst1|103409|estExt_Genewise1Plus.C_7_t20081	1497	.	17.021479647626	17.9681432114202	19.5488416711346	19.7212129615044	17.0796182519214	17.1350759675442	14.1410055736957	15.1523899962211	30.9116276746113
jgi|Punst1|103417|estExt_Genewise1Plus.C_7_t20089	1281	.	1538.04945508398	1030.15425435482	806.677450844029	560.799863035691	1630.18376874466	747.189129483991	1696.85896261331	845.439965770722	877.526307907689
jgi|Punst1|103430|estExt_Genewise1Plus.C_7_t20104	1219	.	5.73503929323472	2.40671151312443	2.41063294300522	15.8517864599685	10.9176127346809	13.2150157550195	9.49754205159388	5.85133751364978	4.66910786821669
jgi|Punst1|103439|estExt_Genewise1Plus.C_7_t20113	1656	.	102.327795791024	133.573397308536	70.6979164148399	52.6763002324993	23.2651618389858	43.6651932928851	22.6705192609784	76.7677612799479	28.1404698717701
jgi|Punst1|103455|estExt_Genewise1Plus.C_7_t20133	1758	.	88.0533167090004	77.0649082431719	121.009426114033	25.3011933912979	89.302075177766	59.4170676742313	79.4118906396417	79.3572791333989	50.487235143233
jgi|Punst1|103466|estExt_Genewise1Plus.C_7_t20153	1336	.	4.98442906359913	27.7476633799362	29.0595687662798	17.292867051155	12.0388625012929	15.6152811237104	9.09276064091722	13.0488205213776	24.210728613814
jgi|Punst1|103501|estExt_Genewise1Plus.C_7_t20219	1021	.	662.768432199452	242.009162696025	586.984316188814	289.218148344109	772.094782720759	547.708974414212	846.583804645176	656.430501895085	1334.8265331653
jgi|Punst1|103521|estExt_Genewise1Plus.C_7_t20243	1312	.	275.905496622342	876.131270496477	2625.82556536531	3535.74853295783	2620.52945340509	963.914165043457	2397.79877912409	2142.27889706788	1833.69848264175
jgi|Punst1|103552|estExt_Genewise1Plus.C_7_t20294	1932	.	15.1196795208537	17.4217199937177	11.1837837867014	8.63555122014183	11.2998444261309	14.0000293598362	12.5426894086384	12.7267888911571	25.4308158703326
jgi|Punst1|103589|estExt_Genewise1Plus.C_7_t20338	1193	.	6.17652661063488	21.424120226691	8.88190047217505	9.75113115858312	3.99328354005312	2.40256457002207	3.57721709929022	2.91515863076756	10.2781466629756
jgi|Punst1|103590|estExt_Genewise1Plus.C_7_t20343	1361	.	3.85040352235892	10.5905916620883	5.24539016837597	1.74780090736924	9.08808549777346	16.8346328972641	8.04092491585532	12.5812662221433	5.57362803230354
jgi|Punst1|103615|estExt_Genewise1Plus.C_7_t20382	1622	.	17.402722407813	17.4091524935572	19.5236265082425	14.484771229365	23.9010435781646	24.225125046398	21.413385501035	27.9829883728125	14.7670357653156
jgi|Punst1|103619|estExt_Genewise1Plus.C_7_t20391	627	.	43.2311126331855	38.7295348141729	37.8520031755284	25.7255627425689	38.3040106693328	31.6525137589864	37.5363484721438	37.6257400271089	33.8092762098465
jgi|Punst1|103657|estExt_Genewise1Plus.C_7_t20466	787	.	768.120635581834	754.981502610998	926.59463657402	592.256716639086	812.398583413273	677.736016928024	739.868625089201	683.374936029848	1113.8054645124
jgi|Punst1|103671|estExt_Genewise1Plus.C_8_t10004	1371	.	428.708949565095	326.06486567778	537.116149277268	532.613594673781	547.428645033104	618.113212104004	497.85972132192	629.370582419902	673.786040393325
jgi|Punst1|103687|estExt_Genewise1Plus.C_8_t10029	2314	.	28.1103341134983	26.0182779655665	19.9524579799301	22.6015855901653	23.335842711642	29.7827203762623	23.9114832200211	23.7501519842681	18.3606638321846
jgi|Punst1|103707|estExt_Genewise1Plus.C_8_t10071	1961	.	14.6393556197061	12.1311269512894	13.7245113389443	10.4520210891192	15.0108090415457	13.7744900341536	15.7831761406814	16.7745872736871	9.50451703271527
jgi|Punst1|103732|estExt_Genewise1Plus.C_8_t10101	3075	.	19.0512613149601	21.8866932006344	22.7383672887269	19.8799340573686	20.7800384244657	19.4623653312501	21.9375523758419	18.9314214692496	30.3477463689163
jgi|Punst1|103733|estExt_Genewise1Plus.C_8_t10102	1609	.	34.0270885425559	89.1661187336826	47.9464783798003	118.900385265002	57.0164913282043	44.5347969551946	51.5499945167757	51.1040014687651	46.0769275235132
jgi|Punst1|103739|estExt_Genewise1Plus.C_8_t10114	1318	.	138.509732788135	138.334554826122	92.6710522425247	30.3853118665517	147.135717776366	65.8604899098837	136.042048916599	88.3706714870387	65.7040866876907
jgi|Punst1|103770|estExt_Genewise1Plus.C_8_t10196	2554	.	84.4748773229709	65.9940981048176	71.3422483252425	40.291965953527	79.6519175423781	73.9486037985345	71.1479558667384	73.2629808374366	78.4476360239881
jgi|Punst1|103777|estExt_Genewise1Plus.C_8_t10205	1533	.	7.04577438858986	8.4974735184117	9.65200373446912	8.01357712220139	7.21310841972443	4.33109146756709	7.24899769336124	6.57464374902919	11.4740855469087
jgi|Punst1|103780|estExt_Genewise1Plus.C_8_t10208	841	.	57.9714858204202	47.8144323890146	73.9932965453179	81.4061624352444	92.7134939586724	62.8783285110093	88.2503682443062	78.7286678189109	119.965348123768
jgi|Punst1|103796|estExt_Genewise1Plus.C_8_t10225	952	.	31.7056554658284	21.5551731908785	29.1786234734308	17.3881744811817	48.113663672047	31.7846565487488	50.5312980424485	45.7456232178331	36.17434830754
jgi|Punst1|103801|estExt_Genewise1Plus.C_8_t10230	779	.	62.7322705665564	55.6930499746813	66.7461539306069	104.910099769696	51.6172025087527	36.5845024035121	45.9691652097335	53.7721070631324	56.6135602531092
jgi|Punst1|103802|estExt_Genewise1Plus.C_8_t10231	3285	.	60.8877312576678	54.6140354307775	36.3025090614266	27.7251346411795	32.8761887578323	73.5299417549346	34.7804888060689	44.242295012698	45.5282512227214
jgi|Punst1|103814|estExt_Genewise1Plus.C_8_t10249	1337	.	50.9366534643393	38.400279247365	26.0254494931344	45.5273833387811	30.3525088618131	35.7390322533146	30.908064896771	36.2509084000899	35.5505751655045
jgi|Punst1|103826|estExt_Genewise1Plus.C_8_t10264	1726	.	18.9925259334641	16.1938847025549	15.4329062781797	11.0444043987506	15.4592695856916	13.5583657110421	14.0763942251048	13.4372028625203	21.9748196754493
jgi|Punst1|103830|estExt_Genewise1Plus.C_8_t10268	932	.	69.8914683430625	46.0028573921613	65.0623197664223	34.7883951107486	85.56025083534	79.2593090566899	76.3240796868177	77.6965959229322	105.601441234117
jgi|Punst1|103836|estExt_Genewise1Plus.C_8_t10274	1276	.	14.6341793481516	10.9461992683524	11.0812435646972	13.7646545478918	21.8360262887403	14.1316910779538	19.9016078996198	14.599847010519	31.2644626503948
jgi|Punst1|103842|estExt_Genewise1Plus.C_8_t10280	4245	.	64.2553409272193	51.7284228743738	40.6426701387663	37.4447837629646	41.8375903531451	59.3414141161701	46.6382896767033	52.542608506172	48.6678007183313
jgi|Punst1|103843|estExt_Genewise1Plus.C_8_t10281	1124	.	15.0862321197785	15.0933358149592	16.9780822666202	18.8730418483295	14.1345568758652	11.9917047631819	14.3602307863636	12.6326569236924	17.2419257999987
jgi|Punst1|103849|estExt_Genewise1Plus.C_8_t10287	1955	.	27.9346713193471	16.0504883417475	23.1212230266995	17.167920302543	30.147290290892	29.3223481538243	31.0364504277676	31.2726946107669	23.8318012266609
jgi|Punst1|103866|estExt_Genewise1Plus.C_8_t10308	2013	.	17.2680337100992	13.0058666257555	23.7430896424771	13.2900497837832	22.0594168159072	14.2567695412775	20.0563215804084	18.6631547238291	15.6788159647939
jgi|Punst1|103902|estExt_Genewise1Plus.C_8_t10360	3084	.	92.9006704671098	68.0431542592503	69.8152185101682	50.8544214465996	69.9881932784925	110.680563124488	77.53355413731	88.3402076213653	73.5458806085006
jgi|Punst1|103926|estExt_Genewise1Plus.C_8_t10387	884	.	195.962288812532	182.567717562191	73.7769014941153	61.9275990002111	76.5354755652234	259.533652426137	86.9450380695918	80.7126196644873	62.0394481582548
jgi|Punst1|103928|estExt_Genewise1Plus.C_8_t10389	824	.	25.8554057825777	21.6720866837176	38.6200159009174	28.3147698664974	24.9826089004907	23.3365729381107	25.1009322999659	22.8504468611237	18.6469333122321
jgi|Punst1|103952|estExt_Genewise1Plus.C_8_t10416	759	.	109.369073740919	94.3433291318209	79.8009741731525	99.9896246746962	55.8853348686286	62.8358125258377	55.9485265846215	58.0491668244324	99.6073996869067
jgi|Punst1|103964|estExt_Genewise1Plus.C_8_t10436	1060	.	68.0902161063557	48.9916212390392	45.6765312021251	26.9908074007254	41.9126973613255	32.6707036461509	35.9355448300681	36.1947020487194	36.0935599937249
jgi|Punst1|103966|estExt_Genewise1Plus.C_8_t10438	1245	.	14.1162960345789	9.51545107181998	11.6903795484747	11.7256219579516	28.8566930505061	18.6945807513731	27.9994154801298	27.0977689480377	20.7675855272933
jgi|Punst1|103971|estExt_Genewise1Plus.C_8_t10446	2148	.	149.320247335045	141.533096269751	104.373818055313	123.015616924591	83.9331977732387	103.364184559651	91.3528922942863	114.593751993178	104.80218253322
jgi|Punst1|103975|estExt_Genewise1Plus.C_8_t10450	2831	.	141.445729971807	139.749198034409	97.2051031557586	102.119549285043	110.971713721546	107.94818683894	113.081907613576	140.389286383028	101.663078725552
jgi|Punst1|103986|estExt_Genewise1Plus.C_8_t10473	2139	.	57.2202965690968	182.343839574839	49.5538307365543	139.37666501803	41.1930393726781	45.2886002008332	37.2262873322392	51.0033184565696	71.3184613523322
jgi|Punst1|103991|estExt_Genewise1Plus.C_8_t10485	990	.	56.3427860932715	49.5727873714698	35.7586100404507	31.2362034889737	34.170384040231	48.5772536723456	41.4640747021584	46.7195104336608	31.0023830913552
jgi|Punst1|103994|estExt_Genewise1Plus.C_8_t10491	596	.	619.457082114223	906.587228839832	2523.61879988927	607.482978190266	1814.50832536562	404.517343266957	1580.61312857681	940.695072020041	1877.1293392466
jgi|Punst1|104035|estExt_Genewise1Plus.C_8_t20059	1719	.	126.939412102914	89.1647063779998	121.673321856184	59.5035209435545	125.65244917915	89.459142617035	131.57874343864	102.033457697714	153.658781353445
jgi|Punst1|104053|estExt_Genewise1Plus.C_8_t20094	898	.	27.9804627213102	22.3009426511229	32.0111874109875	17.5266139041243	45.8234814202948	39.4331891300986	43.4770433691459	40.6275137531024	52.935236471096
jgi|Punst1|104061|estExt_Genewise1Plus.C_8_t20106	1115	.	13.0119767715038	8.05088170853362	9.02264746229806	5.31892352548898	7.91809295415511	27.43096765064	7.9391412323887	14.840506310244	5.7019152584451
jgi|Punst1|104082|estExt_Genewise1Plus.C_8_t20130	1106	.	12.7661201017677	9.0534568267217	10.5339351652523	7.4835181311415	11.0451286567655	18.0588718885023	12.7410458687775	18.9469362089494	7.68292515509496
jgi|Punst1|104089|estExt_Genewise1Plus.C_8_t20138	4926	.	71.1693905176659	62.7679743228019	60.3839976139357	42.8985683221766	65.1912458830594	84.6390411312628	71.6064924354418	72.0215785886345	78.0695943117855
jgi|Punst1|104105|estExt_Genewise1Plus.C_8_t20161	1698	.	22.7558083719136	30.8372314695475	25.9386643406413	30.7434110230982	27.0268671531945	26.6450898037103	28.5672588565016	29.1830904827457	33.077391935211
jgi|Punst1|104107|estExt_Genewise1Plus.C_8_t20163	2197	.	47.4238143915294	30.2850465775044	23.9575890724213	26.2524859666998	22.9572490503272	21.5345576521227	23.6174322290458	22.0506659257643	15.0042298143921
jgi|Punst1|104131|estExt_Genewise1Plus.C_8_t20191	1012	.	36.8470514805294	66.7398701072801	135.91103413865	352.550365144885	576.45247848456	179.867214592313	659.065292640486	184.916802915839	242.566670426476
jgi|Punst1|104148|estExt_Genewise1Plus.C_8_t20214	1072	.	19.5003611730736	15.9593373414031	12.7384966551989	13.9218810314574	10.2946287825128	15.5855908098282	8.65175289899499	14.6299033090481	9.6273602245101
jgi|Punst1|104162|estExt_Genewise1Plus.C_8_t20231	550	.	59.2899472119964	26.4388199314506	149.065213554367	37.56243985418	166.759420717267	112.572425579286	128.335899353495	81.1550116584712	258.187159351386
jgi|Punst1|104176|estExt_Genewise1Plus.C_8_t20251	1123	.	43.8012578105029	99.7700328967548	97.1721707225655	39.4046286662964	82.0612150010456	104.661426265898	89.2481651755207	48.3466669021529	66.4550358689691
jgi|Punst1|104219|estExt_Genewise1Plus.C_8_t20300	1470	.	247.161031405503	390.097033774198	477.178183290508	197.376317575367	221.311484704798	139.882251767983	227.422438443282	228.702853283145	234.490465314133
jgi|Punst1|104230|estExt_Genewise1Plus.C_8_t20314	4975	.	58.886213144937	74.9694264546572	73.0201710823659	35.8803084940979	52.3597143316009	60.493919771621	53.3457808180821	64.366224840747	43.6903195091185
jgi|Punst1|104240|estExt_Genewise1Plus.C_8_t20326	651	.	185.373158856663	109.872295686912	144.392317247782	159.97532739168	123.56598258252	122.639057734857	102.194152015013	141.381642590343	137.492431320087
jgi|Punst1|104242|estExt_Genewise1Plus.C_8_t20328	859	.	32.9271540671243	25.9306354981441	29.8021616564548	19.801795209996	35.7180747703744	32.7760775240593	33.4487672705794	34.4779334404405	38.1497501244127
jgi|Punst1|104249|estExt_Genewise1Plus.C_8_t20342	764	.	9.49499613889187	6.0730876418387	7.69256952231247	6.82423304863957	9.86824298617107	8.7617616087995	7.8810824986015	7.56745996880305	5.39105412924177
jgi|Punst1|104258|estExt_Genewise1Plus.C_8_t20351	1283	.	14.848633044642	11.07288949574	11.7348453376867	7.9495932257759	16.7773618823933	15.2988585576887	17.9816837062074	14.7101100526873	18.8455596570875
jgi|Punst1|104269|estExt_Genewise1Plus.C_8_t20370	1300	.	46.2957671482606	476.629082106828	79.8198417638586	1960.1810209539	38.0412956133037	57.7717354558442	41.7336182734041	73.5259138837438	553.758845903345
jgi|Punst1|104285|estExt_Genewise1Plus.C_8_t20395	1786	.	16.8874021076113	24.2202296864956	40.6106458578751	20.70816575377	23.9944189344717	13.956088129254	27.1951769503814	20.7251641425918	15.9076029726398
jgi|Punst1|104289|estExt_Genewise1Plus.C_8_t20399	3139	.	1540.14653667821	1181.46495574445	1419.40623642619	742.609605409276	1290.87456464036	2081.58976305759	1243.86493040123	1429.38871051568	1225.18465746934
jgi|Punst1|104305|estExt_Genewise1Plus.C_8_t20424	1552	.	18.2908522038637	18.9340507321586	28.0891913586792	16.5867996892594	20.9801529316781	9.74838693118841	22.0252665328523	16.9276221204436	17.3808499102403
jgi|Punst1|104318|estExt_Genewise1Plus.C_8_t20440	3777	.	9.75759151497868	10.5705420416259	8.67257573160581	7.59211736044042	9.41357671537049	13.1361703249169	10.6501158378604	9.27817325105865	11.9128084425956
jgi|Punst1|104341|estExt_Genewise1Plus.C_8_t20471	1032	.	471.746355282803	119.877029482512	281.293905591925	147.772418544524	576.101617438693	639.272767647711	599.821868447213	419.676329356635	232.652683521998
jgi|Punst1|104350|estExt_Genewise1Plus.C_8_t20480	1562	.	11.4052937742869	70.3924597878379	48.0612067647961	9.26252015775976	9.26170743311208	14.3895993459903	9.04855979143969	17.5283253084036	6.25647951855311
jgi|Punst1|104376|estExt_Genewise1Plus.C_8_t30017	857	.	24.0453877094078	23.4236638180067	28.6010041085052	26.2738944571908	25.7290909651383	15.0927067215773	23.4194750250157	16.7751672326231	19.670540437452
jgi|Punst1|104382|estExt_Genewise1Plus.C_8_t30026	2154	.	33.3589857580732	31.2153220691054	28.6649786538682	31.1636807720256	37.3755868704606	34.4457808434957	33.720541930096	33.1449669301015	36.6860377028507
jgi|Punst1|104390|estExt_Genewise1Plus.C_8_t30037	2526	.	27.8709942711558	27.7734127504264	25.7574069734012	19.3888861240311	20.9880238196617	20.2522923127135	21.2021054275416	20.6606948494068	24.3722114021926
jgi|Punst1|104397|estExt_Genewise1Plus.C_8_t30049	6027	.	36.450117311786	28.8730508767779	25.6201704031429	21.0966403474208	18.6188714979535	53.6852150695288	19.7316966200959	27.1426528186268	13.5681833482178
jgi|Punst1|104407|estExt_Genewise1Plus.C_8_t30067	870	.	140.051726688164	94.5854914252105	159.306197215837	104.424100352441	287.406634327156	118.082552960292	272.584696107105	192.590673113472	179.758938225594
jgi|Punst1|104418|estExt_Genewise1Plus.C_8_t30081	1125	.	9.95701273334877	10.076901105452	8.68124067974222	5.38750451746599	11.0722639758268	28.2030262814714	13.2394811864226	14.9448732801009	12.3227077636738
jgi|Punst1|104422|estExt_Genewise1Plus.C_8_t30085	1449	.	22.6864286530423	14.5909999757901	23.8945268530804	18.0581969525362	29.710635327965	21.0955058987919	32.5140335731051	30.3761315636386	28.4020635362697
jgi|Punst1|104430|estExt_Genewise1Plus.C_8_t30109	2404	.	53.9826341628215	42.8723019293014	58.2564004577035	35.5135472358591	79.1858619625957	41.8055293063282	79.9814039616809	59.7279414506872	51.4853528501931
jgi|Punst1|104434|estExt_Genewise1Plus.C_8_t30113	2352	.	547.94243977843	889.16824066671	936.512160244315	696.0485592842	934.370933862317	453.853735155681	932.904117631538	668.94303716734	603.944768339822
jgi|Punst1|104474|estExt_Genewise1Plus.C_9_t10023	320	.	0.28604799093507	0	0.0540176756897677	0	0	0.0566902597317312	0	0.138446825099749	0.0295209672788182
jgi|Punst1|104479|estExt_Genewise1Plus.C_9_t10035	1010	.	16.6530909574081	26.4741245047045	27.1778436420914	29.6497723464024	9.30381743669657	9.95054380716961	10.3124039786807	10.9880173267286	23.4297102680204
jgi|Punst1|104486|estExt_Genewise1Plus.C_9_t10042	1298	.	21.3235775060689	17.2711217772541	18.9636166859117	19.5564485954167	20.7419753338415	25.3245610191425	22.7707530978164	23.977539508801	19.5666244755877
jgi|Punst1|104496|estExt_Genewise1Plus.C_9_t10065	846	.	138.817805151658	11.5531398271128	10.7473465391273	9.16713906397924	46.3927447288749	42.6503741300854	58.7355887853967	49.2255378132442	6.30338951447484
jgi|Punst1|104502|estExt_Genewise1Plus.C_9_t10071	1320	.	120.010134378668	73.3566125016901	64.2319270929238	38.6585047395149	49.5834787793081	60.4970965670499	47.9194954934106	54.9088499062278	83.3779464925748
jgi|Punst1|104508|estExt_Genewise1Plus.C_9_t10078	1478	.	16.0635881242293	17.4871284021532	18.6189206382918	14.1322340388699	19.3691677164195	20.2029050107561	21.1125374777008	21.7618175961933	20.4945021011162
jgi|Punst1|104536|estExt_Genewise1Plus.C_9_t10142	2049	.	39.2844825032352	26.7530827020776	36.123562682844	21.6283891741656	40.3254123570559	39.3362341025799	36.3868174721078	38.4434873639597	27.5886333932959
jgi|Punst1|104556|estExt_Genewise1Plus.C_9_t10171	1180	.	269.340848956049	184.131532080018	188.237866471462	123.107718385371	230.198886963973	269.638092321311	220.650062398312	257.107486992023	241.37543700068
jgi|Punst1|104558|estExt_Genewise1Plus.C_9_t10173	2331	.	48.9533524426505	55.0771438489345	29.5509824279673	13.1684862567281	19.1625241876566	31.0363971940137	20.0845383972127	25.0309008880473	27.1060989644788
jgi|Punst1|104567|estExt_Genewise1Plus.C_9_t10185	2193	.	53.8495451790399	44.6052372349507	44.2585315455424	26.8798697985966	40.6869229365873	58.5421932507376	39.8741250913956	46.5252039332017	46.9212419275187
jgi|Punst1|104580|estExt_Genewise1Plus.C_9_t10199	1526	.	205.272237164598	126.479511133492	293.754208893892	91.9275842956935	171.345328090425	129.565848663935	155.640787517529	241.997066446964	188.664903648315
jgi|Punst1|104592|estExt_Genewise1Plus.C_9_t10216	1393	.	44.8066558664985	21.0379931209174	24.9047466152164	12.9360367425782	26.0574920615979	29.1712693292928	22.6889735778683	32.4559908144825	34.5249089829636
jgi|Punst1|104613|estExt_Genewise1Plus.C_9_t10240	3407	.	71.2072269069128	85.207176971353	64.2314082049859	70.0779330022746	73.3206302278259	100.283355612555	73.2711015956366	80.5958013002168	51.6519015160283
jgi|Punst1|104615|estExt_Genewise1Plus.C_9_t10242	1220	.	31.5778224747011	13.3698249518539	6.23417109599942	10.9509362712903	10.4429409478651	12.1335742796309	10.8404890425975	13.6358774622835	9.54349958587368
jgi|Punst1|104628|estExt_Genewise1Plus.C_9_t10256	1678	.	39.8830679136884	11.5830162938342	19.9743071585143	6.4278134321818	42.0653652240142	334.849566564178	40.7176243472066	63.6822392639991	22.006667192925
jgi|Punst1|104633|estExt_Genewise1Plus.C_9_t10264	1726	.	650.280223007759	346.279388519834	610.466083772047	316.776173344678	818.594279928995	466.533904792043	822.073663088922	674.195931971266	947.604577665903
jgi|Punst1|104644|estExt_Genewise1Plus.C_9_t10278	1109	.	6.77848620538652	9.27338064429201	13.6071937607696	28.9422246304284	23.0354692250158	14.3785719182519	26.1180218520404	15.5999235928446	9.09320326640603
jgi|Punst1|104658|estExt_Genewise1Plus.C_9_t10294	3769	.	16.967070536865	22.1124203101743	8.96157396001537	15.3980245448977	9.22482508913109	22.6171424126849	9.75343250835849	14.5168971290583	8.7048082236634
jgi|Punst1|104660|estExt_Genewise1Plus.C_9_t10296	774	.	72.1402685148912	51.953407802534	61.4824438961986	51.9939991175176	60.7879037636554	63.0243342299225	54.8642528136018	64.5369696330614	65.2543055529515
jgi|Punst1|104682|estExt_Genewise1Plus.C_9_t10327	732	.	73.7784982083898	43.3680701843288	36.3187694910875	30.5824927576277	54.6925895268408	34.2991560518977	43.9853708757151	45.5437096776224	33.2054421020324
jgi|Punst1|104686|estExt_Genewise1Plus.C_9_t10331	569	.	54.6758866328616	51.2240417920798	82.3878728833181	67.8057714653579	52.9238036213902	33.4123822559462	48.3429434937803	48.0403183615018	91.3292603167824
jgi|Punst1|104688|estExt_Genewise1Plus.C_9_t10333	2277	.	2.44214885541404	2.45083984236156	2.39888773199355	2.51870243920803	2.51450416204374	1.37032582153469	2.65361170865701	2.22779607889979	3.38538207107817
jgi|Punst1|104691|estExt_Genewise1Plus.C_9_t10336	1650	.	32.3979688157248	25.7140715780665	45.8436555284215	22.3755227943144	43.8652371865291	43.0653570655401	46.1589261867054	44.5177863787412	67.3579015826028
jgi|Punst1|104694|estExt_Genewise1Plus.C_9_t10339	1891	.	218.25567596021	127.260598491679	67.0036277619879	34.3089128499432	44.6654863758078	125.643123292477	41.7062203401179	53.744603579706	76.9474705862526
jgi|Punst1|104714|estExt_Genewise1Plus.C_9_t10365	2141	.	36.6611717480539	37.5711442046226	33.0453951010883	34.4577551590953	28.8449365726356	26.114059672033	30.264359067714	31.9287736390716	29.5115911659038
jgi|Punst1|104716|estExt_Genewise1Plus.C_9_t10367	1399	.	6.20758899556022	3.30514259799165	3.89205268729706	5.45036225653854	9.79408625452871	8.35077106898868	12.0358004641372	8.05940631602829	11.435312786088
jgi|Punst1|104720|estExt_Genewise1Plus.C_9_t10371	1134	.	87.0251824273363	43.4184339819221	28.9313716992392	32.0972144671099	72.8053002309135	63.2211376253408	78.1171122012128	50.475710202152	62.5115593538629
jgi|Punst1|104732|estExt_Genewise1Plus.C_9_t10393	841	.	76.909835565087	46.4114712483377	61.188345504281	39.4438235883288	74.23835544841	51.0792047732659	67.8771690851453	56.6825336722303	56.5286155836014
jgi|Punst1|104748|estExt_Genewise1Plus.C_9_t10419	1747	.	12.9679455535533	11.7735307779277	13.3674422176304	11.6763916527424	12.6715761691236	10.4047881398868	14.1611447612023	12.4388172110227	16.4276494274619
jgi|Punst1|104764|estExt_Genewise1Plus.C_9_t10442	1274	.	61.1972059727338	125.027624102629	210.969127610725	88.9073294489911	75.5083027269937	60.659467869934	77.2439418897881	84.9720105824144	69.6342615297661
jgi|Punst1|104786|estExt_Genewise1Plus.C_9_t10465	2461	.	15.3008360531055	16.1971391451131	13.9985017667234	12.1286115121677	14.6960453174737	16.3570173223518	13.8899689796777	14.0595816858713	12.433113435656
jgi|Punst1|104793|estExt_Genewise1Plus.C_9_t10475	1716	.	25.2308997132472	28.2558941364222	26.099729177098	18.9323750983871	25.3552603697451	43.0475967603933	23.0720760892686	23.5069154784749	32.408379369772
jgi|Punst1|104794|estExt_Genewise1Plus.C_9_t10476	641	.	830.940407239842	763.94129709967	738.213477445187	372.829356830578	471.428071653255	743.37999494459	459.582747195563	521.26849542705	671.622730141125
jgi|Punst1|104798|estExt_Genewise1Plus.C_9_t10483	991	.	89.3647406594327	177.142831641461	86.4631663835894	167.99233777221	61.1491343239837	68.5729042841784	50.6532311531551	69.6285546213068	115.757938615646
jgi|Punst1|104810|estExt_Genewise1Plus.C_9_t20001	1736	.	32.1771034964289	32.3848958921132	25.3210966413049	30.8588201930446	21.3118590578858	23.9300819881409	22.5628720827049	30.70074296682	25.0152786323921
jgi|Punst1|104832|estExt_Genewise1Plus.C_9_t20023	1404	.	49.6305488545464	54.3406404278776	56.0183303449443	35.0923061001196	69.3261692368598	43.0522952538184	63.9974466787771	56.0571589264284	66.3691900258148
jgi|Punst1|104833|estExt_Genewise1Plus.C_9_t20024	1975	.	86.6515402615868	84.6550112095575	81.8158553677688	82.9739492190785	74.4888218706856	94.038663960865	72.719089500647	94.2700204527305	80.5840196423111
jgi|Punst1|104836|estExt_Genewise1Plus.C_9_t20027	1955	.	27.0918905378709	32.7289683513377	37.7278235774099	36.1359720542847	41.1241679570603	18.8461041457016	40.103157220559	31.9298744250511	28.9948749514555
jgi|Punst1|104844|estExt_Genewise1Plus.C_9_t20035	939	.	14.4272980305484	17.5236279182447	17.0463446862534	18.6699824177877	16.6633197551118	8.3846041230488	20.4068544559943	13.3050495175733	28.2495850458518
jgi|Punst1|104848|estExt_Genewise1Plus.C_9_t20041	925	.	34.2639106979522	23.6322809024541	25.395899247531	20.3264392322006	32.1300405557421	27.4172482092835	30.1713996215024	27.3720598640456	33.5587973113761
jgi|Punst1|104854|estExt_Genewise1Plus.C_9_t20047	1301	.	59.3730972114577	51.8654655599306	51.3919433218808	24.8462929322029	56.4721744711503	65.2569815328521	57.8592630879974	51.8797818390698	44.6013937611414
jgi|Punst1|104894|estExt_Genewise1Plus.C_9_t20104	1259	.	29.6908272084154	27.6716865346877	30.7270044654361	34.966876888483	29.1086075322858	21.5558070999002	27.839089561466	26.1982300331726	37.5842478410421
jgi|Punst1|104907|estExt_Genewise1Plus.C_9_t20118	1719	.	7.41494966612376	8.32933593336563	8.11490667255707	5.38356162726011	6.19109092981038	6.18415212617465	6.78418329704176	7.46114827064617	7.97117636540793
jgi|Punst1|104938|estExt_Genewise1Plus.C_9_t20165	746	.	258.792908903348	159.807983433724	181.754272647952	126.367918433493	184.37498976256	168.49621862999	182.749926050963	182.319250640742	292.170516907467
jgi|Punst1|104951|estExt_Genewise1Plus.C_9_t20183	993	.	22.2155297692977	14.9489383424092	17.0941736241214	16.735864583786	22.1832606289422	22.3426989411987	19.935389007646	22.7314907998622	20.7485130747561
jgi|Punst1|104960|estExt_Genewise1Plus.C_9_t20192	1382	.	15.2338148573236	12.8294093467349	14.0836822753525	7.00286302731868	13.1877925144331	13.7303644988459	13.7890030215458	15.4515472528114	15.5029936412989
jgi|Punst1|104979|estExt_Genewise1Plus.C_9_t20216	1361	.	47.7517292729229	53.1989786919725	37.7591887907549	46.6878324571236	37.1391197108657	45.1189488180832	36.1686391002759	46.6629886919596	40.8617038931145
jgi|Punst1|104982|estExt_Genewise1Plus.C_9_t20229	1281	.	42.266326092264	30.4201947421969	30.4556800079452	30.1182544604127	28.9498828531032	30.1923206864764	32.3416993953046	34.4809329272631	30.7405219926316
jgi|Punst1|104987|estExt_Genewise1Plus.C_9_t20234	1323	.	7.93929117697339	7.06232484643033	4.74277642337371	6.25606277629819	7.38349146257695	5.66302700388933	7.45746817443352	6.44620138030579	6.2513939477201
jgi|Punst1|105005|estExt_Genewise1Plus.C_9_t20255	1310	.	32.2207950705183	41.1148081145725	34.8352155898593	39.3516012679967	33.4636825062905	46.0723039090002	33.8835674508777	36.6598738096191	37.1558556101644
jgi|Punst1|105008|estExt_Genewise1Plus.C_9_t20258	2130	.	27.6217609274767	31.050533209585	28.7688503767476	21.2495563799417	22.4584746507458	25.150247810374	23.6957750632031	27.3305732478604	55.6402321121372
jgi|Punst1|105020|estExt_Genewise1Plus.C_9_t20281	2926	.	41.8142333160452	33.354771962886	42.351630022687	19.099281430089	47.5675764889473	48.5451520108768	50.8025932001803	47.9141466059501	61.343883940526
jgi|Punst1|105029|estExt_Genewise1Plus.C_9_t20296	4748	.	78.6162056299478	74.1880989269451	61.7485288878955	48.8373909722871	53.1784593416215	74.0115936824509	55.8784229661408	60.1608023474732	52.2702673540335
jgi|Punst1|105033|estExt_Genewise1Plus.C_9_t20300	1715	.	109.455471470105	91.5853718029742	91.4476728225329	63.6323919483927	91.1970921532059	112.960052930642	93.2290741444508	114.709854573609	85.5794767351339
jgi|Punst1|105050|estExt_Genewise1Plus.C_9_t20317	2389	.	575.84130675773	322.466601810923	392.114511331011	191.613266436293	388.307378478537	740.7008382114	396.492883379445	439.283836646344	454.422712054488
jgi|Punst1|105053|estExt_Genewise1Plus.C_9_t20320	1040	.	34.0287090754682	12.9088831712369	30.6321773219206	18.1101365409546	50.7875671107794	33.3862021927795	51.1513097801945	38.3178212852998	34.2488637307027
jgi|Punst1|105081|estExt_Genewise1Plus.C_9_t20361	369	.	240.993494368278	390.228868149193	133.928702263021	611.798965660313	439.964960828077	141.29240669398	318.677358085228	221.394857872249	412.915929530674
jgi|Punst1|105103|estExt_Genewise1Plus.C_9_t20401	910	.	15.4654518175884	12.3175363004812	13.3726395377922	11.2438613422832	15.2972068087081	11.7816065060055	15.5549200284717	12.0494379647254	15.8414052105412
jgi|Punst1|105112|estExt_Genewise1Plus.C_9_t20416	4206	.	44.026635143064	36.7223063678295	42.2154685447679	38.1638662122047	49.0215156036141	71.4938845697138	53.1485986711754	59.0601120939073	35.7777839861481
jgi|Punst1|105147|estExt_Genewise1Plus.C_9_t20463	1195	.	123.725929334326	234.843938823501	187.466196335234	361.306020666205	165.626780713053	72.5787131119416	163.445655971437	117.94974367996	141.143326602084
jgi|Punst1|105152|estExt_Genewise1Plus.C_9_t20468	1417	.	24.9751993214445	18.6787649016132	26.3493418749241	21.3405373924712	49.7672006973495	47.4197819723545	55.8064438814168	50.5404189750165	38.7501758211728
jgi|Punst1|105155|estExt_Genewise1Plus.C_9_t20471	1744	.	27.9421649860657	21.8870678188256	26.9791033445042	18.3855168591387	33.1932346299703	40.3905098235435	35.1063980561798	32.7318778240416	23.7359410304186
jgi|Punst1|105170|estExt_Genewise1Plus.C_9_t20487	1056	.	42.4954628957328	31.6624436884662	27.0906828080502	29.7776636922349	30.6689130012248	37.2094250239181	33.2307456640593	38.4714359443849	42.3133864329727
jgi|Punst1|105173|estExt_Genewise1Plus.C_9_t20490	1107	.	7.14215579895695	6.2798430042095	9.08785178000211	6.68198446905749	10.6008517954268	7.19408101816946	11.4699420415153	8.28429782710695	11.7806526694586
jgi|Punst1|105221|estExt_Genewise1Plus.C_9_t30049	2025	.	18.2675191050486	18.8892684419279	14.7674988947434	14.2733467950786	16.4141457185503	19.2338153314018	15.659937951789	18.2243879993033	15.5229263992521
jgi|Punst1|105227|estExt_Genewise1Plus.C_9_t30058	1031	.	8.16804350448931	6.46438977470401	11.5517140020174	8.47038897414555	11.1067429233241	10.8915680384688	15.8400008622665	7.75624502207713	26.5992218848991
jgi|Punst1|105244|estExt_Genewise1Plus.C_9_t30080	2238	.	22.3061194718447	26.8519588766308	24.6617963864062	24.8979306972316	19.8221178486387	27.8597923428719	21.5327538262435	23.2699543027353	25.3220779561223
jgi|Punst1|105258|estExt_Genewise1Plus.C_9_t30101	1197	.	45.7772373797177	49.2453488505758	43.4957364551593	54.0645159859702	37.9554755404035	35.9331945393977	42.4125117194229	39.4729594570112	41.823589933259
jgi|Punst1|105271|estExt_Genewise1Plus.C_9_t30117	1303	.	89.0151491668092	68.3543934336716	71.1590636745759	49.6663281927907	62.9095743224033	79.0513693953693	63.1697131443425	63.7174152538892	91.9513560699311
jgi|Punst1|105285|estExt_Genewise1Plus.C_9_t30137	2549	.	17.322231416531	23.1754563689034	18.6622698781628	21.2465495039843	18.2695441962433	18.1195325259459	19.9250307414004	20.3004650252186	17.9650547049442
jgi|Punst1|105289|estExt_Genewise1Plus.C_9_t30141	2256	.	204.50402642702	281.628986030256	147.426113183946	53.2695517877449	386.576069732727	98.3837344422313	399.38702017213	115.274165012132	143.888544413956
jgi|Punst1|105303|estExt_Genewise1Plus.C_9_t30155	1325	.	12.9358457485505	8.85669836829791	8.97549545649755	8.45998883448706	6.56419224783376	7.25635324566159	7.55782506908588	7.22222230256202	12.2700279998421
jgi|Punst1|105322|estExt_Genewise1Plus.C_9_t30182	2501	.	43.7775805718943	50.6831215541273	44.2128519967941	26.1232923544759	49.2460487655673	55.1262341733587	51.1909636079957	46.8981008494632	46.089064244528
jgi|Punst1|105326|estExt_Genewise1Plus.C_9_t30186	864	.	12.0113670267643	13.3793243477729	15.805171775895	8.37271787408608	9.35841025003636	6.06795743054456	7.80030012276301	8.94776702959491	14.4543402750362
jgi|Punst1|105330|estExt_Genewise1Plus.C_9_t30190	916	.	1089.4930924606	882.724505381961	278.457579905052	187.90145747589	138.705490308529	177.210286141321	124.1547324628	249.736307913556	231.176245422529
jgi|Punst1|105337|estExt_Genewise1Plus.C_9_t30197	3473	.	30.7281268235117	37.3384174712343	32.082735386927	29.348721468785	24.0869185404691	34.5841598326558	24.0893329843443	30.2964546719866	38.4328483423955
jgi|Punst1|105345|estExt_Genewise1Plus.C_9_t30209	1482	.	68.7518855405345	52.997590116692	59.1118122311995	32.9595030351374	83.7261810871838	54.8878001915428	79.3467915880224	62.642984506672	118.163547839372
jgi|Punst1|105360|estExt_Genewise1Plus.C_9_t30227	2330	.	60.8435125782923	49.2293872932999	39.3563975325964	31.4249341965234	40.3204733725543	109.95088040261	44.0852599272121	55.9396476488875	41.6993165270585
jgi|Punst1|105398|estExt_Genewise1Plus.C_9_t30268	1935	.	164.787295325655	167.907151592741	213.261225300973	91.6778400634059	477.437739267725	58.7258355695403	525.026333342819	108.055779399817	168.27836215129
jgi|Punst1|105406|estExt_Genewise1Plus.C_9_t30280	1357	.	33.8029888182372	42.6164849741546	52.3919705496276	38.2047671896397	57.6523848564848	39.6907015224194	60.4847023423679	44.4172511241171	58.9949446613045
jgi|Punst1|105412|estExt_Genewise1Plus.C_9_t30294	1091	.	89.8049109579105	64.7278002355969	89.0425187538755	65.2311611100299	176.107165460471	71.765400110622	188.979606204972	301.979047436637	249.454608782874
jgi|Punst1|105457|estExt_Genewise1Plus.C_10_t10023	1974	.	49.9584120338272	51.0400539973381	36.3226453918794	35.0123084418367	22.2516903209605	22.6623190271042	20.4846787418457	28.5141546162888	44.3382795279838
jgi|Punst1|105467|estExt_Genewise1Plus.C_10_t10061	2079	.	31.5354495056845	29.3350523988787	30.00670192429	23.98082760707	27.6869667657095	22.084932737818	26.4517281694283	28.086259237167	39.7225275153714
jgi|Punst1|105468|estExt_Genewise1Plus.C_10_t10063	527	.	229.620003956684	158.294942064363	184.599000398945	106.413684518566	359.726942438446	150.87569390766	324.399092899991	227.651766145045	128.328260948195
jgi|Punst1|105487|estExt_Genewise1Plus.C_10_t10094	1126	.	23.5748255406523	98.8953241569754	60.1774177488851	40.3414597276305	23.4834055297346	28.645195539046	18.9128297814434	26.2434194931532	24.0194754726128
jgi|Punst1|105489|estExt_Genewise1Plus.C_10_t10096	946	.	283.749930965613	185.181631596063	299.593678007419	244.943978617741	313.359423678836	267.069851089664	280.165014198087	318.269640043263	262.280999772739
jgi|Punst1|105492|estExt_Genewise1Plus.C_10_t10099	1917	.	15.9303513365822	16.2522077283641	18.0070190259724	13.0546830651909	11.7530518069737	26.2602768084388	13.0155389747653	14.2707838496142	16.5354375718851
jgi|Punst1|105497|estExt_Genewise1Plus.C_10_t10104	838	.	74.932285167144	38.4341489551166	41.1514130791739	40.8682388549211	42.8457394931936	57.0853326635132	38.3711668468526	66.4809098092352	35.4138878115159
jgi|Punst1|105501|estExt_Genewise1Plus.C_10_t10111	886	.	107.871732202286	81.8998359339944	109.80098556461	82.9721987507504	143.007425148161	189.107445194499	146.21865898938	157.51060914283	118.686283436267
jgi|Punst1|105509|estExt_Genewise1Plus.C_10_t10128	3129	.	63.6929869748425	58.1216215440618	63.6072373683078	39.625643090956	49.4751463420025	69.9197987717152	53.3065951157699	57.5485709804212	51.2987423987767
jgi|Punst1|105523|estExt_Genewise1Plus.C_10_t10144	2190	.	13.9810853651552	10.9281461760039	7.72724084022394	8.31754039235386	5.92729344055616	12.4169788986835	6.67569293282165	9.58886503704565	6.15761545797449
jgi|Punst1|105543|estExt_Genewise1Plus.C_10_t10167	1785	.	65.4208581620914	44.1621450425085	33.5254576112898	35.7256246295776	25.7095912751396	44.8897931177692	29.3645206718348	42.2057279250866	26.2629109460859
jgi|Punst1|105549|estExt_Genewise1Plus.C_10_t10177	1477	.	16.9343509325407	25.7464767109423	23.3479242791792	16.7892535181586	18.4501565823184	20.3762525974147	16.9071868966185	17.3672496645102	21.3942067537217
jgi|Punst1|105555|estExt_Genewise1Plus.C_10_t10188	927	.	30.7463018519638	35.0365401386767	50.8127434751644	48.1931092327348	41.5139176916858	23.600760556278	34.3909266513663	23.2268071623657	17.375015908655
jgi|Punst1|105566|estExt_Genewise1Plus.C_10_t10202	1284	.	3.17237024214595	6.33308140573923	7.24274380588038	7.6388625817628	16.4239036163811	6.93705109739066	20.5015827677999	7.19405932294024	65.876820190539
jgi|Punst1|105570|estExt_Genewise1Plus.C_10_t10206	1565	.	4.4159229782692	30.5339028319647	8.84716334364297	18.5728152230483	7.48453021402787	2.48060638110476	10.2056771568236	2.46284959155081	3.9718433675578
jgi|Punst1|105577|estExt_Genewise1Plus.C_10_t10213	1150	.	63.2389923611585	52.1037346646789	76.2222284306955	44.7132650520406	64.3622850448376	50.9364448483506	67.3670363236979	71.7130476307988	104.357389442812
jgi|Punst1|105589|estExt_Genewise1Plus.C_10_t10225	3097	.	34.1964508116889	38.226555868675	28.2643083957878	36.0052661370433	33.6864547741004	34.1847574601881	37.1646687100919	31.1065026727186	50.9548862401196
jgi|Punst1|105592|estExt_Genewise1Plus.C_10_t10250	1179	.	7.78322268803822	7.05938090777147	7.55056230167406	4.06284968843624	6.41322374386647	7.04709454307254	6.84516514159145	6.61350737032899	5.40842148619569
jgi|Punst1|105594|estExt_Genewise1Plus.C_10_t10252	1073	.	117.063740707743	53.4503599223619	41.8045460324167	17.3709484862528	43.6044731426494	588.06555205929	39.0639646356344	107.309837370885	38.6056116361954
jgi|Punst1|105599|estExt_Genewise1Plus.C_10_t10257	2426	.	18.2287796366702	15.9050298162273	13.5591936471727	9.29485295244012	18.0247973290689	24.5193552066409	18.1485231748071	19.4396234550612	9.15661065868306
jgi|Punst1|105614|estExt_Genewise1Plus.C_10_t10276	1187	.	56.3902526358943	50.65423158673	80.3120421712738	36.1544934853862	68.9837933713193	47.5300307371684	64.875569903355	52.5701373285248	92.0198643063414
jgi|Punst1|105616|estExt_Genewise1Plus.C_10_t10278	1745	.	336.313753651592	331.261082910537	298.690196002029	253.421609459738	102.114960555224	177.541548322935	98.7331302889193	183.952590718209	102.26807433612
jgi|Punst1|105640|estExt_Genewise1Plus.C_10_t10309	2022	.	39.7977353164461	63.8172825552021	83.5387896087691	53.7615914564783	61.2904195366564	30.4949860064339	57.6233811660463	49.0356470145581	53.4846343672262
jgi|Punst1|105693|estExt_Genewise1Plus.C_10_t10374	3755	.	56.8713683388778	72.2957230955459	52.9571742112458	77.4073390787497	45.4929677092148	64.7274439316737	48.4426153844938	51.3702243608465	46.4536595092093
jgi|Punst1|105698|estExt_Genewise1Plus.C_10_t10379	1691	.	12.3892104412091	12.2765770753005	7.69727920414336	7.86219445615589	6.86222591486356	6.6191158376304	7.34629037735742	6.68081663402693	6.85459053362222
jgi|Punst1|105736|estExt_Genewise1Plus.C_10_t10427	1975	.	33.6769006846697	36.1111830192972	57.6509455827443	20.0299014420285	42.0797667222545	18.6001459778034	43.2057079277895	29.6325275474258	18.6949185797283
jgi|Punst1|105758|estExt_Genewise1Plus.C_10_t10454	1028	.	94.9968716976976	77.9851788501278	103.781196687081	127.204732972286	119.533343364877	66.0165795039397	115.663238032722	91.9028340934523	88.4756024779646
jgi|Punst1|105801|estExt_Genewise1Plus.C_10_t20009	3229	.	47.7095094450268	49.0184861842548	51.9800934974438	27.5802889756039	31.6664295261448	35.1974706442164	31.9814039188901	32.5995323814931	60.4059879233841
jgi|Punst1|105824|estExt_Genewise1Plus.C_10_t20041	5878	.	26.5862093242	29.7405751655432	23.0142132669954	24.5806482795788	15.8600797759074	23.2084792477778	15.404831674457	19.2873998192723	19.111988724312
jgi|Punst1|105826|estExt_Genewise1Plus.C_10_t20047	1251	.	16.152222285894	14.376782683916	12.7673432037974	10.7837610729042	15.3897901090234	14.5881122404787	14.8951762926995	14.7853683719636	17.9268492584913
jgi|Punst1|105838|estExt_Genewise1Plus.C_10_t20062	1400	.	66.9515754782885	84.1753798263966	85.7862424440013	87.003853195368	89.4262222521312	70.1274710098581	99.1602935516521	84.8085694325321	134.811292631659
jgi|Punst1|105840|estExt_Genewise1Plus.C_10_t20064	600	.	2.36466339172992	4.27843111281058	4.40784233628504	4.45338075032471	3.24155096660719	2.66066285674258	2.50000841552129	3.32272380239398	2.92060769611774
jgi|Punst1|105859|estExt_Genewise1Plus.C_10_t20089	1408	.	46.7590948818294	40.2235336128154	50.5556337478326	24.6244307009362	55.7658929217615	48.9855380681913	58.4889132744597	51.7130356935086	93.0447214142387
jgi|Punst1|105893|estExt_Genewise1Plus.C_10_t20132	1979	.	135.626352124404	118.862392149799	136.800377831736	60.4292905521081	146.94285064858	108.726131691248	157.858746871645	128.789826748678	156.935192439344
jgi|Punst1|105904|estExt_Genewise1Plus.C_10_t20146	2607	.	46.6103515723889	44.4573483607489	35.8841470911267	28.3484452040092	33.6389341461699	39.4270209914831	33.0638562548075	31.9144626052725	41.7655443167666
jgi|Punst1|105923|estExt_Genewise1Plus.C_10_t20178	880	.	59.4979821144947	51.5114892167722	107.426424853578	51.0262639186317	45.8916204261242	41.8064897221639	43.574090340952	58.3490437420398	53.5564020923723
jgi|Punst1|105928|estExt_Genewise1Plus.C_10_t20184	885	.	4.60262530046938	4.05367723079221	2.81258135116892	6.00166235885016	2.96313933340592	3.99714373701698	3.72405168604746	4.55544807559853	3.60789584279884
jgi|Punst1|105932|estExt_Genewise1Plus.C_10_t20188	3643	.	27.9279575667817	26.741881323603	23.6343271027819	20.411912332186	43.6343211350702	46.8485941086908	44.0688426955332	34.7078551817455	79.6215251426725
jgi|Punst1|105938|estExt_Genewise1Plus.C_10_t20194	1429	.	18.3599172348248	28.9098010074166	42.9419731165683	12.3821148035961	37.8033542248589	15.1068235870142	36.2068654901682	23.5621188693205	28.7169392546813
jgi|Punst1|105946|estExt_Genewise1Plus.C_10_t20202	2501	.	38.484377444955	58.3716554653572	18.3223809040959	12.4427651862965	13.159075486328	23.4286495236775	13.7607392272978	23.3206231419522	16.6913272329593
jgi|Punst1|105958|estExt_Genewise1Plus.C_10_t20214	1374	.	4.5301341213589	2.62259738939269	4.37802646638467	1.99213964760504	6.87086020104168	4.5682282077855	8.54914003954631	4.73983890297832	6.895960449643
jgi|Punst1|105973|estExt_Genewise1Plus.C_10_t20235	2064	.	17.7227795933996	14.6930087688966	19.5468612495997	19.5924755783925	32.4197447731618	20.9973690696288	34.9964329047956	32.0574160134071	21.8066121860355
jgi|Punst1|105985|estExt_Genewise1Plus.C_10_t20250	1331	.	11.4161301866799	14.351215328167	11.9220378742496	17.4067932426428	9.04664693742423	6.1605403212604	10.5078606855489	8.92051068411307	15.7350526117842
jgi|Punst1|106007|estExt_Genewise1Plus.C_10_t20278	743	.	39.7002272210289	34.5928339224931	30.1742881807284	27.7175915130343	30.9414757984251	34.7191598766177	35.5431219388654	32.6160595766623	33.2478404023083
jgi|Punst1|106023|estExt_Genewise1Plus.C_10_t20299	537	.	48.3032249869501	33.1953640592819	51.5028863187357	27.5491873640471	69.2626921745708	36.6533671859536	61.0986398505714	46.7780110728091	55.633554722838
jgi|Punst1|106034|estExt_Genewise1Plus.C_10_t20328	3577	.	55.3447284222375	121.94372252659	72.2257248741867	184.883153878451	45.3313928354223	62.3951034256182	43.0510137318659	54.2980939323277	58.0033775203519
jgi|Punst1|106054|estExt_Genewise1Plus.C_10_t20364	543	.	57.5678166655332	24.1662867152336	30.0509382548159	30.7853971825438	43.3440982188335	61.9061812348569	42.1758481429472	30.5959834474584	25.6783485545698
jgi|Punst1|106061|estExt_Genewise1Plus.C_10_t20375	4509	.	47.4577026078305	45.3793088528518	62.472178703248	51.8524039458964	53.428510553242	39.3193281602632	56.0945728273422	50.2572107614259	98.7546737024094
jgi|Punst1|106067|estExt_Genewise1Plus.C_10_t20385	3146	.	362.671755372706	343.084720517347	115.538073429567	35.2994625706044	83.0711544025701	796.590050160458	77.1203226377688	261.079202943349	71.0845374079046
jgi|Punst1|106090|estExt_Genewise1Plus.C_10_t20413	1811	.	22.7827510836414	6.70002039334951	5.03011641541824	5.66786280192435	8.16929006034186	9.03538187132351	7.94443532545242	8.24412237369241	5.65185520425833
jgi|Punst1|106095|estExt_Genewise1Plus.C_10_t20418	2088	.	13.6886567309541	23.1988893423262	11.9790922180987	13.8738978379544	78.5478496848345	30.6170843363403	94.9999150612326	60.87416723543	14.5614150477971
jgi|Punst1|106098|estExt_Genewise1Plus.C_10_t20421	1805	.	4.25347815883507	7.58797472700942	3.39967199909009	8.80987692517447	3.82581507839474	5.95985799816804	3.76888631640367	4.71256118234271	6.17568822408961
jgi|Punst1|106121|estExt_Genewise1Plus.C_10_t20445	1001	.	11.4533501265511	9.46154993209083	9.63576041075416	11.2308400784242	10.9593232738283	8.30022424204048	13.444347433021	12.9678065148377	7.65362780039849
jgi|Punst1|106146|estExt_Genewise1Plus.C_10_t30001	1779	.	3.71106668396932	0.37642916162275	2.31252736398691	0.95247727148803	0.319382780877226	3.00818466479788	0.190010852662948	0.697292609833476	3.41706440812492
jgi|Punst1|106148|estExt_Genewise1Plus.C_10_t30003	653	.	27.3870143847789	1.51386945484818	13.8708788049927	1.99606204026058	2.27567285712568	31.4756823404846	1.68238169584074	7.12375700360119	8.98377736239931
jgi|Punst1|106193|estExt_Genewise1Plus.C_11_t10027	1694	.	15.9605998247833	12.0760017843085	10.6122092500323	6.73258529075495	14.4741659971078	16.5024208258036	14.5044304866451	14.6717674391423	13.3029076634939
jgi|Punst1|106199|estExt_Genewise1Plus.C_11_t10036	1037	.	18.7351779597975	17.3282648734855	19.8359989418163	13.3548003308418	21.4106104389687	20.8349004715115	25.7922554556069	20.5921295114613	26.6229591120065
jgi|Punst1|106206|estExt_Genewise1Plus.C_11_t10052	1840	.	83.3456787500598	49.8351147645969	58.893358069418	53.5007817340838	82.2937468769707	122.746736288705	80.7297573615898	88.9189782771085	61.0185558450007
jgi|Punst1|106259|estExt_Genewise1Plus.C_11_t10119	1217	.	23.9180308607665	20.0321159499861	25.6941266255487	18.8499111062504	24.6543783875528	23.2239078815545	24.1474304581118	25.8282392527913	19.8326564068708
jgi|Punst1|106264|estExt_Genewise1Plus.C_11_t10124	1041	.	42.085600664376	31.6898132078153	33.0768753042128	18.4683674892217	40.7463680742451	46.5807690337498	42.0913053845123	38.8555469943734	56.0813303463889
jgi|Punst1|106277|estExt_Genewise1Plus.C_11_t10140	1161	.	67.7645473098896	49.4676645267585	66.8795587799308	53.8323834317942	39.8288293432094	71.1728876700873	48.2405088586595	59.5285573555511	66.3995461784794
jgi|Punst1|106285|estExt_Genewise1Plus.C_11_t10151	1555	.	1038.4112327388	475.021976385155	302.126591911963	755.716116378135	583.697002841416	1688.3387428704	693.381257114056	877.98257711875	652.412237789189
jgi|Punst1|106305|estExt_Genewise1Plus.C_11_t10180	1903	.	4.2568991609465	3.91280324890586	4.24193455337829	5.92467505586435	3.46802526554301	4.86171854346743	4.24090893428078	5.2264949633032	3.67840870265547
jgi|Punst1|106314|estExt_Genewise1Plus.C_11_t10191	1204	.	30.7810446059367	21.6918867629137	25.9284843310885	16.6446954953996	42.1090647795476	18.9243764047985	39.0074309183273	23.2921834652867	34.7896262895096
jgi|Punst1|106363|estExt_Genewise1Plus.C_11_t10248	475	.	12.3331849565268	13.7290224921048	6.55035393627499	12.0738641138457	8.87928094460349	10.1207032110543	6.67163105698786	8.72069264628315	7.21927486127899
jgi|Punst1|106364|estExt_Genewise1Plus.C_11_t10249	4588	.	72.2925820507919	78.8708817264883	60.597753847897	61.5634173089096	62.7063543519249	164.798140216832	73.6261795420445	81.9624517138045	54.4441790260861
jgi|Punst1|106396|estExt_Genewise1Plus.C_11_t10293	1097	.	3.04561580138708	2.76157531189187	4.03384502507363	1.57433252396031	3.92440388242674	2.19939603845258	3.89026435683978	5.43186084985707	4.19375345554332
jgi|Punst1|106411|estExt_Genewise1Plus.C_11_t10314	4631	.	4.31882434164978	5.2643241440581	14.4750107587938	9.85100365583147	466.225755838097	127.742215148469	616.450930177942	314.655462706515	62.1461302445492
jgi|Punst1|106433|estExt_Genewise1Plus.C_11_t10384	1813	.	16.4970644965091	9.91142342736041	70.8969330707755	5.93121082536889	55.4223913847922	16.1396825499892	72.88931724285	45.7935973942734	9.67857857172064
jgi|Punst1|106437|estExt_Genewise1Plus.C_11_t10388	4588	.	8.35948444301967	20.6569077321986	8.74455276554147	39.1767201056697	113.285828477492	284.635517161857	115.691046020034	125.937122437728	11.4604152658345
jgi|Punst1|106440|estExt_Genewise1Plus.C_11_t10392	1593	.	79.2746183540583	68.3219772281176	61.2647928576379	50.8525310978238	60.5111462946923	105.816124228951	67.3591827401534	71.3492187908915	83.3984930723233
jgi|Punst1|106442|estExt_Genewise1Plus.C_11_t10401	900	.	333.163273353087	274.227060849668	405.17578181381	196.27461014236	376.966882071735	231.437355463018	373.451961338292	293.851847976161	220.250032673807
jgi|Punst1|106451|estExt_Genewise1Plus.C_11_t10412	4446	.	57.2945247160367	57.4158490843307	49.1354303458234	82.8128585265772	51.0545874693306	46.5558876141468	54.665558176345	51.7117264133261	54.8380850741533
jgi|Punst1|106461|estExt_Genewise1Plus.C_11_t10422	1253	.	250.343357429687	437.066637877903	665.421889710058	113.204794772527	364.928463419687	220.29663005983	306.988207826148	439.617838755686	406.223588303272
jgi|Punst1|106464|estExt_Genewise1Plus.C_11_t10425	2269	.	119.068579320562	89.4759176906407	122.797484628416	126.752534701112	92.6808670403563	121.85332725554	90.457104352439	109.654278679269	104.355123115886
jgi|Punst1|106466|estExt_Genewise1Plus.C_11_t10427	1495	.	44.1987196695661	30.6410999491592	26.4661318322683	19.812985245347	31.2522008189373	38.5994308937283	32.9974260694835	38.7021385589881	30.3621667477664
jgi|Punst1|106469|estExt_Genewise1Plus.C_11_t10437	851	.	17.6401863269947	14.2020018108491	43.4274183312708	14.5889031487236	98.4547438384871	31.3148734367711	95.3562402874887	99.0700101207324	271.60677486044
jgi|Punst1|106477|estExt_Genewise1Plus.C_11_t10451	1763	.	65.9516661119044	62.918680929577	42.8954883526232	53.3792050977592	43.1361151400244	42.3938958765254	45.9925014121449	57.5335688831993	33.125103975978
jgi|Punst1|106479|estExt_Genewise1Plus.C_11_t10453	1384	.	47.8344992933618	31.0824879071274	52.7312431820114	27.2881800170573	103.470887920586	76.2729760413743	101.924750816793	83.0841004731559	97.8287314505576
jgi|Punst1|106512|estExt_Genewise1Plus.C_11_t20004	1297	.	179.683129664318	129.301364672057	163.993831762551	95.4206146815347	187.731554425185	127.19598383972	167.3205975495	178.031729201516	133.244490460743
jgi|Punst1|106519|estExt_Genewise1Plus.C_11_t20012	1936	.	46.553719516437	48.4675461325591	11.6249609500955	124.838962753824	22.4401174259974	69.0777842549293	24.3024040043326	28.3301106567751	136.238044117065
jgi|Punst1|106522|estExt_Genewise1Plus.C_11_t20015	2420	.	32.0751995124549	27.2175949802687	30.385612216102	20.1304300193573	28.21946356388	31.0418995767403	30.5902554579906	32.3393476414819	41.3137397944294
jgi|Punst1|106530|estExt_Genewise1Plus.C_11_t20024	1103	.	63.4232970653498	54.2082857245558	51.5121958273121	58.0811526555406	83.4897416032844	94.5200863617796	93.5480017473929	73.9253328293276	67.5144254024076
jgi|Punst1|106540|estExt_Genewise1Plus.C_11_t20045	734	.	25.0350448742083	20.6148448527962	26.3523832574823	15.1829888012001	29.8024601314068	32.1296294937332	29.7617765089881	27.8553503143474	22.1560087936721
jgi|Punst1|106558|estExt_Genewise1Plus.C_11_t20076	1335	.	9.66777928913137	6.92718276343118	10.0735884192693	6.24864605142847	9.06864908723839	6.90304765692151	9.35277717090097	8.51214637017784	10.596589902629
jgi|Punst1|106567|estExt_Genewise1Plus.C_11_t20086	1391	.	44.352861743261	35.2245414657677	36.8454138709213	34.81119283363	39.7787076508667	43.9502344318468	39.1704521235876	41.5639066582712	32.3945395071086
jgi|Punst1|106594|estExt_Genewise1Plus.C_11_t20113	1161	.	13.1468740708832	36.9153476535055	12.3426434168661	11.9565147768219	13.5146972913159	7.79698593795248	15.2491687753891	13.5084033999135	12.4125369395589
jgi|Punst1|106607|estExt_Genewise1Plus.C_11_t20130	2615	.	284.25841344685	223.441995976471	212.934165903723	133.470581215486	207.784621738169	246.105533215192	219.500913929813	196.839089856543	284.044312376158
jgi|Punst1|106625|estExt_Genewise1Plus.C_11_t20160	1079	.	101.535107069631	42.2476570260896	63.0870381809246	42.5214862211432	118.946770273458	141.88221742386	102.423036626964	147.649240573479	32.2974156193691
jgi|Punst1|106635|estExt_Genewise1Plus.C_11_t20195	1127	.	3.77674720950652	2.65976857994364	0.582834903626952	2.48657613258548	0.465373258219031	1.44869519101496	0.412413750639001	0.923797803682444	3.22294570894923
jgi|Punst1|106668|estExt_Genewise1Plus.C_11_t20240	2680	.	67.699447645633	46.2984392137183	56.3589791256346	49.5108293101261	37.7374590142329	47.118913193144	40.1725127774747	44.4600281917344	41.2641436954609
jgi|Punst1|106675|estExt_Genewise1Plus.C_11_t20248	1201	.	28.6381435720507	19.4758770667088	29.3611479519403	17.9614836622832	51.3121484483844	51.0089610961682	50.0640824001612	55.0190680129961	30.4009428230161
jgi|Punst1|106680|estExt_Genewise1Plus.C_11_t20253	2361	.	1.64771396726682	2.83637220892365	1.6180135640747	1.97363698917294	1.17549783064436	0.837507945549675	0.778498244896297	1.42610198493261	2.6427580025629
jgi|Punst1|106686|estExt_Genewise1Plus.C_11_t20261	5176	.	14.2891361159528	12.8886469150495	15.0114035378983	11.1242184177778	23.9810484305205	14.2926045864606	26.9758946244533	16.1984925193988	13.5632190622898
jgi|Punst1|106701|estExt_Genewise1Plus.C_11_t20296	839	.	11.2100809796724	85.7656317212038	6.44864171285713	6.09768404140509	6.66794643798615	64.9958219799128	8.00754764527626	16.7390297236217	5.95626858278706
jgi|Punst1|106739|estExt_Genewise1Plus.C_12_t10063	723	.	101.252284702771	111.037863214872	78.4668377820493	122.455576344826	62.2044094296013	68.6744081375372	57.6823869117997	78.8936264745459	72.3855750925157
jgi|Punst1|106750|estExt_Genewise1Plus.C_12_t10083	954	.	35.7769877131788	37.6215806669659	44.482480106794	23.6707536430052	33.696003617265	29.892524376782	27.6597618122605	30.7195219466613	43.1785921406412
jgi|Punst1|106761|estExt_Genewise1Plus.C_12_t10097	3232	.	34.9205121606873	33.4922538876042	31.8436872333541	22.3018554237765	32.5971685045888	33.6773820188502	35.6057710901838	39.0940935826223	43.9146309782776
jgi|Punst1|106764|estExt_Genewise1Plus.C_12_t10100	1140	.	78.1764140839742	48.7145327424624	70.2191876826145	36.8161386804764	73.4189249089623	67.2644850206393	72.3686646598267	71.953486785175	68.9692661506256
jgi|Punst1|106770|estExt_Genewise1Plus.C_12_t10106	1245	.	6.2769727810009	7.81214690956957	7.58069742692065	6.1245436119658	3.54565206581645	3.40961176603376	3.9368875099334	4.41250604012695	13.1912486076724
jgi|Punst1|106775|estExt_Genewise1Plus.C_12_t10111	1092	.	4.12831166404461	4.26353793236192	8.16794744495828	3.75988993929853	3.54213187485784	3.8541070352415	3.94677075349282	3.30649560311489	7.47431962751616
jgi|Punst1|106777|estExt_Genewise1Plus.C_12_t10115	1271	.	7.39088593415241	34.9247735232628	4.40641433164053	4.05078097839978	3.95454374058993	2.74040091102877	4.45475286417286	3.88653243080964	4.42605470074869
jgi|Punst1|106819|estExt_Genewise1Plus.C_12_t10196	3161	.	42.1515830995115	52.1713346469882	42.6426913031378	28.6478000289018	29.9003115865967	70.6926283455073	31.3059410285612	45.9848435965608	27.8515056809815
jgi|Punst1|106822|estExt_Genewise1Plus.C_12_t10199	1392	.	19.1520637608826	18.3498785680085	19.0738275539042	15.9651265334391	15.9502895296053	13.0452758601064	15.5719319713747	17.7912126967264	14.4924196836589
jgi|Punst1|106824|estExt_Genewise1Plus.C_12_t10202	1153	.	43.4951723943942	250.561785888333	27.4051860984272	209.758161713303	8.05515164626556	5.50677284471283	5.35042051231117	3.43895669631988	189.540484170874
jgi|Punst1|106829|estExt_Genewise1Plus.C_12_t10208	760	.	21.2428271162834	16.4060140416045	20.3561346283546	10.7618604139747	17.9713425854183	16.8996647958171	17.9022100029174	23.2590666167579	48.308732349106
jgi|Punst1|106857|estExt_Genewise1Plus.C_12_t10241	1445	.	34.1357201085423	49.1023278867126	38.0404060774447	32.4504088094384	23.4562212163186	23.6396421480636	27.0774340984186	31.3953326288483	32.7562201357549
jgi|Punst1|106860|estExt_Genewise1Plus.C_12_t10245	2511	.	26.0416450528702	28.256815530187	28.4721123571969	20.8802914802356	29.3551109778531	48.491281346954	29.161926963154	29.4823920021258	25.1968686069148
jgi|Punst1|106863|estExt_Genewise1Plus.C_12_t10248	2142	.	133.937765167245	193.961201013458	128.052657754657	108.558191686538	101.430458911682	146.431311411635	87.8114764010968	157.211476016163	78.8438606949874
jgi|Punst1|106902|estExt_Genewise1Plus.C_12_t10300	1480	.	18.0596785628196	17.011019121524	17.6010026517794	11.1848257473547	13.6434547212802	10.7251842735708	13.1043455963944	15.0719949054538	11.1892444626526
jgi|Punst1|106923|estExt_Genewise1Plus.C_12_t10322	1193	.	30.1729079457412	13.6055860204438	253.373235818801	7.18360642775171	251.320413621692	18.5058296311194	429.407723879155	70.6508190450355	23.5217524363398
jgi|Punst1|106950|estExt_Genewise1Plus.C_12_t10365	779	.	114.889211044628	144.441695579319	132.959758760704	111.561098917774	108.143649821327	74.9621344601562	112.739716682514	83.5443947919	142.513132718119
jgi|Punst1|106956|estExt_Genewise1Plus.C_12_t10371	1506	.	25.4214230456506	21.4816181928006	45.6244910208396	127.832929126996	32.6781537973919	107.929822511832	28.2673079921182	47.9654817158334	53.3902179003795
jgi|Punst1|106968|estExt_Genewise1Plus.C_12_t10389	4822	.	111.735494360361	102.061762518074	117.970481245927	50.8991266827534	105.363737955695	79.4030441740634	106.694443194235	96.0112366515059	135.676455505238
jgi|Punst1|106990|estExt_Genewise1Plus.C_12_t10418	1979	.	40.1189895724801	36.843877130145	56.2591772196534	27.316673849032	62.2025308261406	37.8492705297331	68.3019045435034	50.6383779081367	61.7950369937044
jgi|Punst1|107012|estExt_Genewise1Plus.C_12_t10450	5851	.	6.02309220358925	7.24599712463867	8.48772693935136	4.85639062859775	5.48663154088243	4.1298335853791	5.90005861662523	6.05749226209807	9.01320388769112
jgi|Punst1|107021|estExt_Genewise1Plus.C_12_t10461	3210	.	17.3981338785555	16.316997974787	18.3411043887201	8.76058260207481	20.0831153029323	39.7799614456479	19.4880213725379	19.7914265114558	17.4425692771644
jgi|Punst1|107031|estExt_Genewise1Plus.C_12_t10472	2175	.	41.9537053371437	29.3817980726405	24.581395260094	15.9557628228623	31.7800099415065	28.9586878953299	29.7718340692482	31.7759333746183	16.1310708926574
jgi|Punst1|107041|estExt_Genewise1Plus.C_12_t20007	4283	.	32.7148605836178	30.3179343869053	25.0426095843107	22.2994920004813	13.8119271642616	18.9541097211859	14.5811147437414	15.6813737549359	20.1164404065532
jgi|Punst1|107096|estExt_Genewise1Plus.C_13_t10040	2467	.	26.0098440723774	41.8485621968219	28.1040807058495	18.0562097314617	11.4890713016934	9.61091780713386	9.68562895443942	14.3845521725041	23.7699430087736
jgi|Punst1|107099|estExt_Genewise1Plus.C_13_t10043	1275	.	39.1179040779913	49.008904731033	45.4714438935795	55.7151795449518	45.5231162845139	37.4484740050614	43.6455487422241	45.0848013971889	28.7846796243347
jgi|Punst1|107102|estExt_Genewise1Plus.C_13_t10046	1834	.	23.501478339202	5.17282221690151	159.812206585946	5.01045311431059	122.480128358553	106.303201105678	77.5380065655326	246.444407357495	6.95110932916294
jgi|Punst1|107135|estExt_Genewise1Plus.C_13_t10094	1711	.	1113.43720721637	262.128475459665	440.415486432679	282.168276418629	1055.37571663218	1130.75697494128	1405.32325777228	1030.77585699982	350.069326534371
jgi|Punst1|107170|estExt_Genewise1Plus.C_13_t10158	1195	.	52.5179323942715	102.084596099006	92.5469694562366	94.5940064672502	99.9393128626296	60.0091305023018	96.1049849497817	101.118317110511	177.191021542044
jgi|Punst1|107193|estExt_Genewise1Plus.C_13_t10181	3388	.	26.085415371694	11.0077038867878	212.407449758338	14.4750583751231	277.653720816178	151.241849008971	226.072064859343	272.316895650746	13.6319252917253
jgi|Punst1|107198|estExt_Genewise1Plus.C_13_t10189	2718	.	25.7422143424276	14.3077804068734	24.3449197987262	10.8738931258938	18.0742777809186	26.2034978315557	19.8209789496604	21.0186526523769	37.4827221920135
jgi|Punst1|107220|estExt_Genewise1Plus.C_13_t10222	1573	.	15.078893457302	13.1873791294079	16.4724721391404	11.7664875235348	14.0038002571771	9.99882114429211	11.899792033623	10.8152230567433	20.2176399428641
jgi|Punst1|107239|estExt_Genewise1Plus.C_13_t10252	1509	.	100.884520063383	79.9336437731673	92.0183409019809	78.3007254069601	65.2987839633293	108.917429432893	70.9827943140757	85.2149841965852	107.072098365173
jgi|Punst1|107272|estExt_Genewise1Plus.C_13_t10292	1794	.	24.2933511141958	24.7699111144874	27.3063264936101	19.7802905502227	34.0587595454274	26.4832624726696	34.1986171683726	25.3124630059742	21.1471490910562
jgi|Punst1|107278|estExt_Genewise1Plus.C_13_t10298	1179	.	145.600610958401	114.059039417902	126.438930659489	93.3902659675242	189.468130375153	181.393444472232	203.00752850547	151.321557842698	131.18426782628
jgi|Punst1|107294|estExt_Genewise1Plus.C_13_t10315	1142	.	33.4841466096324	25.0476077157287	30.4845110582675	16.4925936975418	37.9272753250681	27.2748654176903	34.6872236434899	44.0120274817977	45.7404381276988
jgi|Punst1|107304|estExt_Genewise1Plus.C_13_t10330	2400	.	82.2387973938328	222.504991972441	87.6742888228723	10.2373447736123	322.160996487441	281.508712425182	304.53447582732	406.609095529624	44.1082612435248
jgi|Punst1|107315|estExt_Genewise1Plus.C_13_t10348	3294	.	24.2315820857687	99.3406891448161	43.2771119770263	13.107489213604	35.1614173328792	24.121757146325	41.0735367582501	29.6899930936439	48.3104266467839
jgi|Punst1|107319|estExt_Genewise1Plus.C_13_t10352	3832	.	31.7668536070795	30.3452438170823	32.8301163816392	27.7471766414587	28.9303348272353	30.7287245026027	31.9603975082557	33.9729432614291	41.6843453626335
jgi|Punst1|107320|estExt_Genewise1Plus.C_13_t10353	1015	.	59.1710701248546	28.9670849261917	65.6003426228919	37.4976478412538	53.9977405717662	55.334161695981	60.4456346798625	62.8753187172221	68.4956244140965
jgi|Punst1|107379|estExt_Genewise1Plus.C_13_t10456	1772	.	50.2617959692684	48.4902456436273	61.9727844076017	32.034035953858	54.053254952086	42.6392653332118	62.7485977055696	51.4034622853426	80.0651281403035
jgi|Punst1|107405|estExt_Genewise1Plus.C_13_t10486	2888	.	53.6993693785865	184.222599454926	107.74805515426	36.7604751821445	11.4335573248704	18.3230457216022	10.9584466264998	18.6001967239275	33.3447911845177
jgi|Punst1|107410|estExt_Genewise1Plus.C_13_t20001	1990	.	27.2076199619046	18.4683361809577	13.2118005586551	36.6138964005125	37.1283964251558	48.1599424583294	23.6323252867877	19.4354296783246	15.6962537981768
jgi|Punst1|107417|estExt_Genewise1Plus.C_13_t20009	996	.	0.459514844875615	0.864458879337616	0.590072601912322	1.4068129023212	1.05316397994548	0.400702237461232	0.615138673427094	0.17792363065028	7.9528774500527
jgi|Punst1|107431|estExt_Genewise1Plus.C_13_t20031	2358	.	128.457141035184	121.889272263878	116.916425387767	81.2017169022155	114.075680727243	185.578618524013	120.068138825219	116.769739507371	119.776504728545
jgi|Punst1|107432|estExt_Genewise1Plus.C_13_t20032	718	.	5.91218967336552	10.1929092931368	4.14085357933818	5.40069613379278	1.70442415695912	9.85368302857946	1.14755770966295	2.22131953363386	4.37469487251567
jgi|Punst1|107444|estExt_Genewise1Plus.C_140006	1449	.	288.053682852186	210.876262093546	723.862204152804	153.595871962419	463.365258790049	225.390144033205	509.085200106968	296.897257723918	785.814329220468
jgi|Punst1|107450|estExt_Genewise1Plus.C_140012	1793	.	180.122489506599	370.359747506005	112.120569909113	85.2353558650424	31.335446343071	35.4015337514918	24.9209419989828	43.5740726939713	52.0253950063027
jgi|Punst1|107461|estExt_Genewise1Plus.C_140027	1996	.	153.050006211933	11.6627841235952	24.1791343528387	5.38741744809309	5.62751524454334	18.8679726177273	6.64711938643781	6.34802276208871	8.56403852361066
jgi|Punst1|107484|estExt_Genewise1Plus.C_140057	733	.	20.4331143320059	53.2062188162389	42.4948874621387	43.5217091927716	54.7372280272618	56.0560712872561	39.4867113263743	106.345293866525	35.7248005661703
jgi|Punst1|107486|estExt_Genewise1Plus.C_140059	695	.	12.7260487477876	94.2214571534727	16.2161839653426	359.661874740209	43.2032110075332	30.434920447631	25.9905627148124	48.2551926793716	122.127604489292
jgi|Punst1|107487|estExt_Genewise1Plus.C_140065	738	.	4.58917101987972	6.26543969456682	2.90436500185634	6.53480419440865	3.138799693618	5.70282504401588	3.03447717903649	5.82302093644474	5.73458789849779
jgi|Punst1|107497|estExt_Genewise1Plus.C_140082	593	.	226.272161193631	106.637003928273	123.185806389185	16.7049859922516	58.0416784478806	129.861802393902	28.822271213311	205.489641787176	30.7456144880238
jgi|Punst1|107512|estExt_Genewise1Plus.C_140107	1065	.	18.1674047951626	15.7947504995719	12.5463025902544	14.3193554871313	14.7124041339285	17.1529289163878	16.6634165367021	15.4540456036227	14.0813627959058
jgi|Punst1|107522|estExt_Genewise1Plus.C_140124	1233	.	60.5224654299604	40.9926603122502	38.2163007767219	22.8866401387526	32.0973717188858	55.2907045766347	32.8639603918291	49.1896067637455	17.4492140736437
jgi|Punst1|107524|estExt_Genewise1Plus.C_140126	2384	.	11.9794594861399	41.4328662259705	11.9273928200896	11.6182281401702	17.8198526103359	13.7502415215085	19.4519276588142	17.7007517996659	10.6334920392897
jgi|Punst1|107528|estExt_Genewise1Plus.C_140130	2204	.	44.4802030187238	48.0648898899463	84.6008954868275	45.9511775884507	68.3456355538144	45.1217428456407	90.3162468662926	64.1327906324138	53.0091561264296
jgi|Punst1|107534|estExt_Genewise1Plus.C_140136	1643	.	22.1038666641002	12.7613937087041	16.0757654931642	15.7474473335116	18.5811650393576	15.7780413695228	16.8448870976291	19.3471643596485	22.7025761266782
jgi|Punst1|107540|estExt_Genewise1Plus.C_140142	3309	.	34.5989265312338	27.7739163481191	29.9377744941006	18.8975469559143	25.5382716959263	31.3422268853485	26.0685565884934	28.8658910767057	27.2995345642743
jgi|Punst1|107556|estExt_Genewise1Plus.C_140159	1398	.	587.793837281113	377.99100029528	465.414439058895	203.718977063948	487.428472010153	426.025274335328	480.854547382408	424.522728248639	695.015637996123
jgi|Punst1|107577|estExt_Genewise1Plus.C_140189	912	.	50.4347773490782	81.7853087027128	118.099697271208	361.086857050557	371.958867937932	76.0445133173362	355.634999954436	148.356703106889	93.5089586349231
jgi|Punst1|107595|estExt_Genewise1Plus.C_140214	1442	.	30.0489248729851	108.824835276096	61.5067282028733	18.0780653576998	60.3310682637873	57.6558025743188	59.8349379909883	104.566717165492	11.1729286422246
jgi|Punst1|107614|estExt_Genewise1Plus.C_140246	3132	.	37.1204806627235	40.4415134815536	38.2138836757039	28.6009337506836	66.7386348865594	48.7927201001383	68.6149846276038	76.462254209624	33.2293738452863
jgi|Punst1|107619|estExt_Genewise1Plus.C_140282	467	.	57.9201242458678	39.9123729171977	30.9809298859687	30.980849007325	34.9088904230536	39.000956416725	36.417771954543	40.4608622903935	50.7431924069656
jgi|Punst1|107620|estExt_Genewise1Plus.C_140283	1741	.	90.5232631163621	68.4302316615081	68.6164101903705	41.0082118097033	61.2666500642522	51.4009054578527	60.0676719231963	56.4920301842975	100.286507107319
jgi|Punst1|107636|estExt_Genewise1Plus.C_140314	760	.	7.27164103271785	4.65746178674705	12.4866121910242	14.6635707632643	22.7445311761054	5.15582993770692	20.2094824101257	7.54899530543896	9.76988643416887
jgi|Punst1|107646|estExt_Genewise1Plus.C_140326	2613	.	33.2573209514253	36.1847187839589	35.1666852159884	40.7913764227048	46.491264911491	46.1610148587867	43.1430439521404	44.5149194702661	50.5433304911158
jgi|Punst1|107657|estExt_Genewise1Plus.C_140337	1417	.	126.442497954898	100.426492016204	58.7736709043446	47.5792800269643	69.2145016206088	137.394465477135	74.3091948450392	101.706144711246	32.3368133884901
jgi|Punst1|107688|estExt_Genewise1Plus.C_140378	1257	.	131.377268199391	126.807322476667	237.9424897273	59.9608223732525	130.04103526439	55.7936786947647	147.030647208177	117.788840600379	75.9494403359711
jgi|Punst1|107696|estExt_Genewise1Plus.C_140386	914	.	487.283065520684	1026.8130002493	799.603440932474	107.133552500873	1467.48462378568	1125.4294258445	1540.71002807567	1279.8424402394	405.784751451617
jgi|Punst1|107706|estExt_Genewise1Plus.C_140403	2756	.	83.2611387257306	67.6887613066246	71.695332459766	43.5579702401755	92.0353926128316	122.411467080523	91.383512504638	105.81436588901	97.4560396715655
jgi|Punst1|107715|estExt_Genewise1Plus.C_140413	658	.	3.84295477183286	4.21631716831944	4.80740894892522	7.42835398341655	3.38757076528056	2.04016010706291	2.69704234218658	3.40015302980539	5.11816405344617
jgi|Punst1|107723|estExt_Genewise1Plus.C_150001	2579	.	47.364844532343	48.0435936375518	47.0714089329803	33.5586092346128	42.9521638028811	26.2933776970561	41.7949186637127	38.2218454715089	40.9314678690536
jgi|Punst1|107733|estExt_Genewise1Plus.C_150017	1901	.	75.230170198789	81.6010984016927	65.0326214048553	72.1308150935953	40.9588546324693	46.5116592837383	46.4212393105145	41.1451437708334	80.3044850038004
jgi|Punst1|107735|estExt_Genewise1Plus.C_150019	2209	.	51.0975723055586	56.3794506755201	11.4481281353199	145.949770264812	60.1876778271874	105.149781527219	76.7987588927598	50.4901594840914	52.7095601187974
jgi|Punst1|107770|estExt_Genewise1Plus.C_150062	1535	.	42.8233409230483	52.4453404541986	50.100250505543	50.7148325058825	84.8500256676595	54.8244669488992	84.1632415153241	81.8378574739469	51.5507246720043
jgi|Punst1|107775|estExt_Genewise1Plus.C_150071	1203	.	12.6022805648867	56.27613731198	49.7591250975669	50.300638971796	140.456006465896	102.195149513401	129.026460811597	244.292472631538	60.4141810166816
jgi|Punst1|107791|estExt_Genewise1Plus.C_150091	1169	.	197.311940094443	254.838632302662	352.869888837808	439.419312825963	228.009325975574	105.384719613533	215.406934815587	183.105104662293	166.909377220968
jgi|Punst1|107793|estExt_Genewise1Plus.C_150093	1109	.	26.8353768952973	20.8327574474095	17.800017496906	26.356523343649	23.1734061664829	17.3720630002088	26.7657335536957	21.2526487871788	14.4298701014443
jgi|Punst1|107802|estExt_Genewise1Plus.C_150103	2989	.	14.8258798111948	16.6646051627233	9.87751784041466	9.82259191680689	12.8603865490214	20.5807074741038	11.5140879248819	14.3847594523179	9.77382041455954
jgi|Punst1|107814|estExt_Genewise1Plus.C_150135	1943	.	22.4186248376699	21.4507608370616	18.700179812643	20.0914482465724	21.1333369557845	25.8248495593154	21.1377049854953	28.2052451093591	16.3093088604089
jgi|Punst1|107823|estExt_Genewise1Plus.C_150147	2438	.	6.11518510563408	4.51912406404615	10.1317484575131	5.10571874174365	11.3388999255922	3.77997072271953	10.5287532779987	9.88548946405429	10.9849965198293
jgi|Punst1|107827|estExt_Genewise1Plus.C_150154	986	.	804.845051005423	642.59746599297	771.175184070488	624.184947049295	748.48155771788	628.068282827459	689.793197047768	658.613732190548	1266.22314888541
jgi|Punst1|107833|estExt_Genewise1Plus.C_150160	1272	.	238.022512205437	208.732083940354	180.208401842015	363.310203641883	332.298488425462	316.181901447165	348.111057539933	350.627468749478	323.54608804663
jgi|Punst1|107851|estExt_Genewise1Plus.C_150199	1748	.	38.9339462261281	35.5375462615874	40.5144928697443	26.9931991675651	39.5557063932268	33.2513669895591	38.2651882725065	37.3964833747698	30.3018880608391
jgi|Punst1|107855|estExt_Genewise1Plus.C_150203	1210	.	24.3779081200202	25.3003061544982	25.15705835099	19.7668704136565	28.4090983590293	19.0554235025535	23.8680817414801	23.4512903078055	27.8873111060994
jgi|Punst1|107856|estExt_Genewise1Plus.C_150204	1064	.	16.8617763077515	21.9086522915836	21.4933488534023	16.7522414526014	19.7787461825804	10.1616224962742	16.3216688358453	15.6975798684528	15.8969298985636
jgi|Punst1|107926|estExt_Genewise1Plus.C_150318	1011	.	16.8403327600944	16.5279901440385	17.3369489691551	13.6015537138093	19.6699988638185	14.9828263108987	22.171679933699	20.6615795954997	20.3510715674037
jgi|Punst1|107985|estExt_Genewise1Plus.C_150413	1081	.	27.3716967459054	26.5200239282701	109.742329919371	74.0940629789363	191.321217441011	41.9875018978846	173.451092658739	62.7864676567078	126.359571172787
jgi|Punst1|107987|estExt_Genewise1Plus.C_150418	1084	.	128.816593408546	102.830024213262	124.986137876428	81.5845245008185	85.5377549938698	66.0535660992304	77.2961387866334	82.3120016976812	128.428190343304
jgi|Punst1|108011|estExt_Genewise1Plus.C_160006	10860	.	4.84227096256937	6.41155371114368	4.74798457701884	3.85567596292093	4.7127148574052	3.71002775290386	5.48402748685278	4.28751714710384	3.77302970377529
jgi|Punst1|108014|estExt_Genewise1Plus.C_160009	1911	.	3.34695608441035	6.95015087604203	11.0624581674241	8.93506724803823	13.3337393578184	3.29402744145025	19.5569676832739	9.9919341275549	5.06197308106915
jgi|Punst1|108080|estExt_Genewise1Plus.C_160106	711	.	195.960978093747	107.552247907537	111.566633469634	69.5253534860819	89.7792668037699	100.425479518017	79.3073329889619	97.7656567455445	177.547650406457
jgi|Punst1|108085|estExt_Genewise1Plus.C_160111	1179	.	47.844498568614	127.569233913809	113.786240821927	187.554408066179	173.731636275319	81.7955340414271	176.791621170003	152.411283488945	186.65063484582
jgi|Punst1|108095|estExt_Genewise1Plus.C_160125	1908	.	93.5922640361351	136.397032351448	102.599610429622	141.682952541393	97.3198309775326	65.0428623605489	88.7814132148537	70.3553677236462	88.6520217376736
jgi|Punst1|108103|estExt_Genewise1Plus.C_160133	1699	.	30.8911626702571	22.4386185313175	17.7841830923063	15.7462449763128	24.5671109094698	17.3934659169846	26.2872996895208	24.8112356129321	19.3715927014766
jgi|Punst1|108119|estExt_Genewise1Plus.C_160159	1708	.	139.138566082469	264.511932698491	20.2408152467514	1154.35078402559	80.4779448199848	131.075315287924	61.1416446115466	130.574485724054	261.153399997676
jgi|Punst1|108130|estExt_Genewise1Plus.C_160174	1381	.	8.31838328454195	57.1275935959272	8.1609325531594	44.8083045771001	64.8790192569599	34.4164473273595	63.1663200641751	54.6328615542066	36.603434243929
jgi|Punst1|108148|estExt_Genewise1Plus.C_160194	666	.	12.9881249938086	6.99066579900783	9.70696009992702	7.43697949955345	13.4531419810603	14.8994940892526	12.3715681011712	15.3330898188551	10.4254226786457
jgi|Punst1|108155|estExt_Genewise1Plus.C_160204	1749	.	4.25228574288841	5.05956397645477	3.45910787721783	6.44634455763857	3.32357838039398	3.26722594680303	3.45470203579875	3.432278065366	7.76963502446288
jgi|Punst1|108169|estExt_Genewise1Plus.C_160221	1862	.	75.3802514457682	93.7229624121097	42.4900368003552	68.8640063891215	69.5615657167506	66.2502713084033	70.8463678908712	79.31471389388	41.5183391151379
jgi|Punst1|108188|estExt_Genewise1Plus.C_160244	746	.	78.2222388079817	93.6790679938493	167.897942326244	102.605682820696	138.706001990105	145.321605214724	131.745336430975	84.3003831545712	161.201893172914
jgi|Punst1|108201|estExt_Genewise1Plus.C_160263	2033	.	79.2886197008022	46.0373843364573	61.2182610866821	45.4565083725392	50.8652818626988	52.4416970299473	52.1883663055967	50.9822091208442	76.6865571645412
jgi|Punst1|108215|estExt_Genewise1Plus.C_160281	1334	.	8.60288260593331	10.2431824997774	7.20451638584968	6.42431969138515	5.27489889955451	10.32153694426	6.03397516510934	9.71411006696892	11.0188006202917
jgi|Punst1|108222|estExt_Genewise1Plus.C_160296	970	.	3.23204740273028	3.20533034640992	2.06715064082905	2.55310739520753	3.73981786486825	5.87240958540654	4.07290466417146	4.97837655616418	3.52060360290071
jgi|Punst1|108233|estExt_Genewise1Plus.C_160311	6230	.	25.9656275816374	23.6249350083374	20.7760824688272	14.0437622612322	14.4588595426496	22.1563370169499	15.3279741887137	20.0003439148915	22.4711897059876
jgi|Punst1|108267|estExt_Genewise1Plus.C_170026	1623	.	17.5541465786402	16.3374265292109	22.5043694358554	26.6026306035807	25.690582335195	15.8271660441417	30.3299555240145	17.6201948198424	19.3619711946743
jgi|Punst1|108271|estExt_Genewise1Plus.C_170032	1538	.	73.0036133952106	209.309963332986	98.6563656082769	577.898506196787	513.137030178045	341.51568900339	515.821623168409	664.472746525559	147.548021008431
jgi|Punst1|108275|estExt_Genewise1Plus.C_170036	1491	.	25.5850838840382	51.1377771760006	29.9803534452023	44.8681880572048	52.6175840215215	28.2029289460824	42.6504113737018	39.4002393201379	29.0275651965994
jgi|Punst1|108280|estExt_Genewise1Plus.C_170041	2191	.	296.696130661526	411.368620831617	186.686665062086	222.597153622168	193.466727827157	244.003571599323	148.476017442148	289.182622607257	141.314754986312
jgi|Punst1|108282|estExt_Genewise1Plus.C_170043	755	.	65.9842623857641	62.6796933543917	64.9299616450039	78.5509898135128	58.1207025012031	51.755579109785	57.3362624016765	54.8652848607218	63.1428074691628
jgi|Punst1|108286|estExt_Genewise1Plus.C_170047	1867	.	11.9076860500662	36.0736020263921	31.0067823691538	21.0838463155666	10.9558386815753	9.43481387458142	12.4701491761482	8.83924025275314	96.0229941568329
jgi|Punst1|108301|estExt_Genewise1Plus.C_170067	1647	.	62.3435256988785	65.0944592710367	40.5221121239962	57.5938129823414	55.5285024672073	80.9015096985191	63.2522204106594	82.2308574290095	34.1704748150206
jgi|Punst1|108314|estExt_Genewise1Plus.C_170080	1232	.	118.226978071541	90.4123570846617	13.1466395120292	100.137588220993	53.8346737760077	74.0065572497872	48.7357594447011	40.9766642080946	73.0739787447109
jgi|Punst1|108315|estExt_Genewise1Plus.C_170081	1582	.	80.368274975234	85.1446459965538	83.9151958123724	47.3749301243262	104.071840434176	57.7595627345092	107.437016984395	83.4811601764556	77.2665600210908
jgi|Punst1|108325|estExt_Genewise1Plus.C_170094	2025	.	35.7835442289739	38.0698678268951	46.5645702143499	46.7303259221064	38.6450071125105	28.8731191490954	38.2995551106047	32.6748180995912	63.7687881035544
jgi|Punst1|108337|estExt_Genewise1Plus.C_170139	1109	.	86.459230443134	70.276410215968	73.257515092345	80.3624206743368	87.2155575619502	92.029403426718	98.6807827815969	104.825094769844	70.2071956175349
jgi|Punst1|108342|estExt_Genewise1Plus.C_170144	3654	.	36.3799185405982	30.6889473797762	29.2588351738337	35.40374379989	31.2606536825073	41.3109710982144	34.7257118425978	34.8579855204623	23.6814064826688
jgi|Punst1|108351|estExt_Genewise1Plus.C_170153	2180	.	68.0164387986712	63.5803777941689	58.3113375445947	47.2791787198827	55.7556122346228	74.061403539436	54.3482899376277	66.3223799945735	69.9814841936549
jgi|Punst1|108378|estExt_Genewise1Plus.C_170197	1450	.	32.0215930266073	80.5580286976662	53.3590325820469	92.8355721425973	42.9527481820867	18.9540951158229	33.7300795450128	42.3780957601881	40.9824319265999
jgi|Punst1|108392|estExt_Genewise1Plus.C_170212	601	.	36.3438013108186	31.4644493119749	43.3435672622855	27.0553588865553	62.7232748871439	44.0995511310798	56.5608522027665	52.5959718914721	36.4822176660962
jgi|Punst1|108412|estExt_Genewise1Plus.C_170239	3063	.	963.336417137325	1270.28392474292	508.287458207091	67.0757163727509	183.943186391545	370.084676184832	93.2601668793735	228.732415762579	128.744186283982
jgi|Punst1|108422|estExt_Genewise1Plus.C_170255	1300	.	25.7707236140888	24.1497301322237	24.731785054269	40.0804267529223	37.0999290404601	20.2340619350179	36.6306758521234	36.3966053431464	25.7241167180348
jgi|Punst1|108436|estExt_Genewise1Plus.C_170271	2913	.	305.597058575082	207.929382033568	276.944339676446	202.427414679048	406.320099638687	203.473077236098	358.343847064856	233.681891400771	196.125429300897
jgi|Punst1|108485|estExt_Genewise1Plus.C_180029	1648	.	48.711473407778	47.717290858971	50.9129704462393	30.4700142208606	51.277998204988	62.2492075306679	55.8809825819976	55.1367841319584	55.3991045176967
jgi|Punst1|108507|estExt_Genewise1Plus.C_180063	736	.	19.8523524143524	21.6420099329822	16.5575918962114	22.9339663507575	12.0845558446122	18.0915872361264	13.6348438155153	20.2854695907024	19.4196623881965
jgi|Punst1|108535|estExt_Genewise1Plus.C_180097	1265	.	133.097112620065	109.039965306531	149.736142977638	119.626917214931	108.402001947649	186.399366575315	120.982425844477	135.833299263084	150.385641501556
jgi|Punst1|108538|estExt_Genewise1Plus.C_180100	4852	.	43.1642409404413	44.9349953940273	35.4975842092561	33.0155325969622	37.8827012330832	59.6570344124981	39.5322557351423	47.8320655093182	30.2997561930162
jgi|Punst1|108539|estExt_Genewise1Plus.C_180101	2074	.	115.390159660519	103.846584698776	122.866511092545	60.5679473828177	133.373773098655	162.533216020834	137.059556538385	167.172204934332	121.700401114406
jgi|Punst1|108541|estExt_Genewise1Plus.C_180103	750	.	17.7273474915494	18.8995043939806	19.5443153002338	10.9487995032373	36.0431329949941	26.6791920998824	33.4367322729438	25.9910839653929	28.6928057434231
jgi|Punst1|108548|estExt_Genewise1Plus.C_180110	1954	.	6.06644255084407	9.24517781804049	6.30740679906725	11.7235189884849	3.78012567725057	3.15655079775453	3.61123939676262	4.96538050306573	9.19289568567824
jgi|Punst1|108575|estExt_Genewise1Plus.C_180150	1827	.	26.2970008524655	30.3093172899084	21.1552968306199	40.5047366093452	18.2647859855323	13.0769255946036	19.4847900282308	16.3923465821444	26.2020802076254
jgi|Punst1|108593|estExt_Genewise1Plus.C_180185	2641	.	36.1583723187292	37.8899866143295	30.5984259113565	21.912997328922	35.3407098393424	74.9264494544459	39.4778168659893	57.1443071203085	31.3805311245221
jgi|Punst1|108620|estExt_Genewise1Plus.C_180228	1289	.	17.4247387495902	25.0732568431411	11.2376880628147	16.937492304779	14.8513279002862	13.8062112761715	12.7842736313111	16.5663602043331	16.7497708526272
jgi|Punst1|108626|estExt_Genewise1Plus.C_180235	1876	.	18.2912137487053	15.2135341984352	33.9447534739623	21.6774891169792	32.8612704899219	23.5270621624396	42.3775413718427	25.2687595491227	29.556216194972
jgi|Punst1|108633|estExt_Genewise1Plus.C_180250	603	.	9.25979566012036	6.98066075697285	9.97580160002078	4.53930327663239	10.074919433359	7.79185526793678	9.49481158441971	9.03692709108811	8.72606502118831
jgi|Punst1|108670|estExt_Genewise1Plus.C_190048	979	.	30.1650608622438	22.247331476913	5.10271159120502	4.32700987226048	1.38395859060251	3.20569231741434	2.09326115730825	3.12247793483398	7.1646392496907
jgi|Punst1|108671|estExt_Genewise1Plus.C_190049	2488	.	17.4618042054737	18.4437969223735	21.6070702759071	13.5817460535058	16.26689653751	13.7660720737631	14.953517117883	16.3465190278546	25.7829103931595
jgi|Punst1|108682|estExt_Genewise1Plus.C_190069	1730	.	154.856130861358	26.4235708909516	6.15489261963411	19.3819066350661	20.4510138920713	360.217119501397	17.5731276232279	69.4762980801146	14.9181563201353
jgi|Punst1|108696|estExt_Genewise1Plus.C_190087	1659	.	55.5819351162323	55.6470435527799	74.3731248363711	57.6879074833664	64.8744885325818	49.0864522600586	63.4823724696208	62.0215071815152	67.4366371034201
jgi|Punst1|108701|estExt_Genewise1Plus.C_190098	2325	.	14.5472320207152	19.9151495918284	11.8360278294173	8.21300116346271	24.2217523477977	28.0032815039564	21.8174291891562	20.798583686383	10.8058167711679
jgi|Punst1|108742|estExt_Genewise1Plus.C_190191	2736	.	85.3083767117617	149.374450097473	135.328492780681	129.830721970715	148.563098706125	648.224940663473	156.304578536514	262.304107577876	115.154215228012
jgi|Punst1|108759|estExt_Genewise1Plus.C_190221	2312	.	30.3666171691625	27.9924647320458	28.3433921854546	21.0566846600508	28.8476737396052	31.2993004941004	29.8169774106168	30.4103960461318	32.356614516396
jgi|Punst1|108773|estExt_Genewise1Plus.C_190243	2577	.	15.3091730344451	4.89409035529276	61.5025928939983	5.48785384491588	47.0474546120697	11.5941150520029	59.2895796325565	25.4437005693602	11.1916197876268
jgi|Punst1|108776|estExt_Genewise1Plus.C_190246	1757	.	66.3396900092331	125.423126822234	53.3031789435923	161.463412464401	59.2783865763905	61.2267711251753	51.5124342169023	89.5137127565823	58.9007984590922
jgi|Punst1|108796|estExt_Genewise1Plus.C_190287	916	.	39.8593510512581	50.044032043168	46.648626831478	19.5300833309852	10.6164332967484	57.3735135171442	11.6935629497751	29.8416388075267	30.5213284407554
jgi|Punst1|108802|estExt_Genewise1Plus.C_190307	1223	.	2.91895251583784	3.25929349436823	4.18360935513883	3.46373071540721	7.6119730177662	3.60444366045741	4.97508382990428	5.21637751479677	14.24730639955
jgi|Punst1|108824|estExt_Genewise1Plus.C_190335	1574	.	53.2041993812905	52.0170403315105	53.4932855471123	37.0160447899429	40.0965086799319	59.194139564355	39.8376343250381	48.3842627387993	65.0046447973326
jgi|Punst1|108837|estExt_Genewise1Plus.C_200018	1187	.	37.410353928189	10.0744295120784	8.97048376745325	16.1693216878455	50.3892827481454	34.4478100583851	43.0012007919083	36.2411099368105	12.4550129850313
jgi|Punst1|108876|estExt_Genewise1Plus.C_200072	1954	.	121.457675086494	103.639014533921	91.6829790540434	60.8855872360717	122.328445733038	136.344426517127	127.950320423021	162.519851351485	86.7100607785864
jgi|Punst1|108894|estExt_Genewise1Plus.C_200100	1167	.	54.3368625796799	45.4424048961599	43.1771104399446	33.8422312959655	42.7138312286242	28.3694187517832	36.5148410449794	36.4635956835124	45.5498153564106
jgi|Punst1|108909|estExt_Genewise1Plus.C_200118	1088	.	47.6816761360151	36.7396789361623	40.2749434922238	26.4459415522107	81.6279522985683	40.9003550358637	81.691710367373	46.1150086545488	29.5079433226657
jgi|Punst1|108925|estExt_Genewise1Plus.C_200135	709	.	185.426878185837	58.9877693658402	20.4063388670626	44.48937940398	14.9180900572531	41.910813174872	17.5510632719208	21.1517067627713	33.5831189963379
jgi|Punst1|108939|estExt_Genewise1Plus.C_200152	855	.	49.5816517620789	33.3994556959518	48.0359288660166	33.0811680897034	50.7095376916906	40.9071609872384	45.342381442862	48.0596698124042	45.0514129887742
jgi|Punst1|108944|estExt_Genewise1Plus.C_200157	487	.	28.3581047276082	23.736624715556	31.6607912708158	18.4674676279304	35.0906885432963	23.8774252077468	27.0701087651089	27.518793982866	42.9369436199846
jgi|Punst1|108956|estExt_Genewise1Plus.C_200179	1991	.	85.8000302292437	97.100262815268	12.5279768591196	9.44347377688876	10.4820495819159	42.5959962625162	9.92144029192947	17.6455380900615	29.3009315407882
jgi|Punst1|108957|estExt_Genewise1Plus.C_200187	1658	.	76.0356276024754	84.7518451412679	101.462006236491	60.7690132690164	46.6059997204823	34.6624352868756	44.1395325338473	42.3256494008208	161.445861197385
jgi|Punst1|108960|estExt_Genewise1Plus.C_200190	1626	.	32.4398828588112	15.4541666104134	12.289187325436	8.61737792565756	16.2218666474351	27.0328165963069	21.6855363312979	22.5601911306455	13.7285206750007
jgi|Punst1|108977|estExt_Genewise1Plus.C_200216	1649	.	191.348585712952	129.528221178001	120.863320936911	130.95543891672	165.641330591737	175.69923845734	161.135331743581	167.217569808774	107.414071360163
jgi|Punst1|108979|estExt_Genewise1Plus.C_200218	1169	.	111.982038127909	94.7665819545545	107.129665799108	114.84442837116	128.034424334403	114.043926437911	129.851399165198	128.77804939304	81.7435331418676
jgi|Punst1|108992|estExt_Genewise1Plus.C_200239	1077	.	2.37974930248675	1.15475225107433	8.97184942189939	2.66252806595947	1.70442415695912	1.83598538481224	2.58936098590615	1.91280293174027	4.47775785948722
jgi|Punst1|108996|estExt_Genewise1Plus.C_200243	2246	.	23.5664827438226	23.8528042217942	20.7412482256704	14.0730816665344	18.8661010062873	19.7805087918803	17.0444430120198	20.3466286860754	23.7093061514797
jgi|Punst1|109002|estExt_Genewise1Plus.C_200250	1609	.	173.861711134159	110.69956794554	125.189404561912	248.088863821542	101.374723981352	187.170168165364	120.64221844629	128.792546805037	136.583919908671
jgi|Punst1|109014|estExt_Genewise1Plus.C_200265	1616	.	53.9384553203804	93.6145249331532	303.68630307093	43.5753251092053	68.264055843669	90.7942219228201	37.2203525954666	179.007632572042	37.254876132259
jgi|Punst1|109025|estExt_Genewise1Plus.C_200280	2617	.	53.5326190448453	71.5947244224511	82.5774834052397	48.1252502866016	70.0687058965388	67.1080968391764	72.7693010193659	65.8281060023386	46.4430129166862
jgi|Punst1|109032|estExt_Genewise1Plus.C_200294	1446	.	10.4686443155491	5.6015128612865	23.7528346546209	3.60561137562976	41.8020885525455	20.2359920215286	40.9533258646845	30.5923440911977	30.5482806076357
jgi|Punst1|109033|estExt_Genewise1Plus.C_200296	1033	.	16.3266113703115	15.1264031935725	25.1336453470764	13.879684061173	30.3151671371576	19.352616836203	33.0093962558228	23.0092458210309	38.5778742972142
jgi|Punst1|109055|estExt_Genewise1Plus.C_210026	1765	.	99.6322169446141	97.9342389681618	68.6823269552119	101.135713743987	72.5549428563572	96.5321100329372	82.6519958943837	95.5212497073488	131.625044814384
jgi|Punst1|109069|estExt_Genewise1Plus.C_210041	827	.	28.0444632466935	28.1679100054057	28.781558181305	25.8085149803523	39.6369152065333	40.5592416905329	38.7538133727451	43.0440721519317	23.2169735406812
jgi|Punst1|109112|estExt_Genewise1Plus.C_210093	1926	.	88.184763809765	59.3736729960285	64.8346731768028	43.1261588503065	61.4180243699279	83.0562343201504	62.7881539662316	70.7789625473609	92.6326875227846
jgi|Punst1|109139|estExt_Genewise1Plus.C_210154	1605	.	97.0816583315586	92.3984159290676	198.327326669572	55.7104024567631	84.4035469578829	53.3714953676231	66.7502576022558	106.782612914319	51.3624365774169
jgi|Punst1|109145|estExt_Genewise1Plus.C_210169	996	.	24.7104107831862	34.7224316533942	23.897940377449	11.7125353263021	14.7442957192367	10.2179070552614	19.7480725848491	19.7717634560124	6.57760347240495
jgi|Punst1|109172|estExt_Genewise1Plus.C_210208	1135	.	16.8352473960024	21.774377841759	54.4612393350793	20.2404647833604	34.0216040666925	4.49126709698438	23.6769426410107	8.13847768339672	470.633404127412
jgi|Punst1|109180|estExt_Genewise1Plus.C_210216	1100	.	34.6586147562056	31.7584728452896	21.7642126051864	44.286946042586	50.2225179382	47.2157712325662	52.7594605692981	63.3129917256162	37.6064918440567
jgi|Punst1|109184|estExt_Genewise1Plus.C_210220	812	.	31.6766445134009	26.1159320443567	30.0370208466058	21.3492601150974	31.4610041509144	30.696518964098	33.5375443794519	30.1172994896794	32.2665626592324
jgi|Punst1|109228|estExt_Genewise1Plus.C_220058	2813	.	112.218670770105	96.664374407913	92.2045046541019	68.6466171687831	121.687800239502	156.870594294986	121.563774468522	131.6332529466	65.545992389389
jgi|Punst1|109244|estExt_Genewise1Plus.C_220085	987	.	3.00248955024046	3.15012202230762	4.53595234160886	1.12250682416072	1.57200996297333	2.38937670196557	2.44018116674024	3.32160163967788	3.72317123289492
jgi|Punst1|109251|estExt_Genewise1Plus.C_220092	2827	.	232.934332851718	219.669251887957	184.443516058787	409.206010035487	143.881403977201	171.000443305969	164.934267841453	148.548986784071	164.142843574427
jgi|Punst1|109255|estExt_Genewise1Plus.C_220096	1911	.	34.4514942928393	31.7387442166433	35.2316227000138	28.391005664091	46.336459586518	44.996224992721	48.68789467334	44.488449166538	25.6979170526738
jgi|Punst1|109293|estExt_Genewise1Plus.C_220152	715	.	26.0523708667018	9.96807735269771	6.14063871337667	10.9834360651024	4.0955558688649	16.9737773473692	4.84587467915482	7.46644695922564	6.35505913784013
jgi|Punst1|109303|estExt_Genewise1Plus.C_220165	963	.	53.0629419528982	28.1801426210933	26.1349070170058	27.6115697307572	54.3265288533558	39.6914233868353	55.1535356642579	49.5245714541658	24.6418840471497
jgi|Punst1|109313|estExt_Genewise1Plus.C_230010	1684	.	154.099012693762	162.057863398738	110.23198465224	210.568721358989	108.772639523745	119.585477108209	114.629371178371	123.385389020014	158.992496931098
jgi|Punst1|109325|estExt_Genewise1Plus.C_230029	1062	.	55.1517764819821	35.0868284754126	38.0870391304125	38.4769151226897	49.7354706169591	42.8582634024598	47.2469164228778	38.1289335265298	56.2266016329671
jgi|Punst1|109376|estExt_Genewise1Plus.C_230130	3200	.	66.7028158861718	62.9457533945684	44.5591806764894	73.073460970267	62.2200228723836	77.444563819518	74.7163606649324	73.4875747629469	52.1074593438419
jgi|Punst1|109378|estExt_Genewise1Plus.C_230132	1097	.	60.2552139884012	65.7400270299311	71.6795352307028	66.1813747808221	56.1369042674038	36.7944074102029	51.9793242530226	53.2685833528734	144.365872290464
jgi|Punst1|109404|estExt_Genewise1Plus.C_240009	1326	.	120.347249760827	82.8005863882793	79.336729833587	51.188566951365	77.4913449844273	69.4579664936348	79.5681730107278	82.9595093146733	84.4255137828379
jgi|Punst1|109407|estExt_Genewise1Plus.C_240016	784	.	582.268198690638	833.769363980995	980.299549599368	924.453347269059	1068.51881524238	548.04440887594	951.246375408538	1343.52754700371	648.937132347621
jgi|Punst1|109423|estExt_Genewise1Plus.C_240043	713	.	269.358514886124	101.056145577471	155.619393100755	20.1089952807738	236.124386404101	406.808667759057	250.588521068252	442.905568274227	51.2546925859672
jgi|Punst1|109426|estExt_Genewise1Plus.C_240046	1420	.	23.165858420798	51.2580824861699	20.3045595606834	84.7458009839358	27.1009871128118	22.7144297020886	26.334149348181	35.7231807863015	33.8884072829971
jgi|Punst1|109431|estExt_Genewise1Plus.C_240057	1968	.	5.56398226270046	8.27200076916301	3.96129621724963	2.38432044931126	2.86489500337303	6.83048495304273	3.18834807372819	4.72745256438168	2.34247675318102
jgi|Punst1|109443|estExt_Genewise1Plus.C_240075	1474	.	14.6788806203044	26.5993462831553	8.36137916239986	9.88182742526629	13.0614840070477	32.1834527432243	12.5270358810878	15.1784307572045	13.3945881384488
jgi|Punst1|109457|estExt_Genewise1Plus.C_240093	2968	.	100.340392291887	99.6260379707424	123.445676972541	78.4779902783865	139.505283694933	143.91074559392	157.675353286356	124.266287757996	110.892211372255
jgi|Punst1|109465|estExt_Genewise1Plus.C_240102	846	.	38.8159685098654	50.2646393456932	31.690369737997	53.7702778710715	11.5981861822187	11.3005264789115	11.412484725734	13.667941882188	19.0832465548937
jgi|Punst1|109475|estExt_Genewise1Plus.C_250020	1035	.	56.5684084875268	92.7551849139706	58.0530831142439	84.5024668354295	45.0998395354044	90.6167784542764	43.294695646627	88.1565175011969	34.1222449999959
jgi|Punst1|109484|estExt_Genewise1Plus.C_250033	1787	.	18.946077340277	18.9781054550945	22.0157546493406	22.4288901807064	17.3528950847844	28.5361065662489	18.1593807841013	24.0480663183896	10.4960502351818
jgi|Punst1|109505|estExt_Genewise1Plus.C_250072	1228	.	37.3819068283877	27.3185275093171	28.8422716581978	16.0009648393926	22.333637209084	21.1692878685526	23.8451048119868	27.9238677855911	31.147986061742
jgi|Punst1|109527|estExt_Genewise1Plus.C_260034	1725	.	976.81492018653	1338.54004465688	1167.87905829386	2478.100955888	2470.44505850579	1703.88639016715	2548.88794319475	1587.70337470218	1543.30209034728
jgi|Punst1|109555|fgenesh1_pm.1_#_4	219	.	173.143934604351	58.0261992156901	95.4262939308554	60.7076293395416	123.535173054016	124.5839644004	94.5401600312892	114.803394694587	129.859904281837
jgi|Punst1|109570|fgenesh1_pm.1_#_19	1283	.	58.5740671694947	57.7878071326497	67.9300691074815	45.8942969935369	67.5523017518497	39.8590409187841	68.0241166578229	62.2935176879059	70.5521205837907
jgi|Punst1|109615|fgenesh1_pm.1_#_64	567	.	19.5138206161702	33.7167761297439	43.3818144657718	30.9190714114685	31.3344145514731	14.8454493209302	24.7038613829736	31.5277849327683	20.3095924446585
jgi|Punst1|109616|fgenesh1_pm.1_#_65	0	.	0	0	0	0	0	0	0	0	0
jgi|Punst1|109626|fgenesh1_pm.1_#_75	3576	.	45.358124379145	43.2007576931319	52.5288663732175	33.8067658039463	33.5741667493777	45.0630494135989	35.8730766117905	40.6296521623828	47.4462042784084
jgi|Punst1|109639|fgenesh1_pm.1_#_88	811	.	31.0384996329053	33.7959719214284	39.4735330712502	24.9113957342755	38.3710102089137	25.746185529459	34.2822570795159	37.9934961704071	48.3983700294903
jgi|Punst1|109640|fgenesh1_pm.1_#_89	1542	.	10.1656484456821	34.0189920998303	4.08040133874458	28.4015551316143	5.2436228638336	2.82348375317572	4.63091381841505	5.20028541490109	8.79426169208685
jgi|Punst1|109656|fgenesh1_pm.1_#_105	2463	.	8.13895379810383	8.29267482544443	2.30194691043362	3.83672623390323	3.46030430682452	3.24812401678518	4.05724376161523	4.10112885070146	1.70293911123609
jgi|Punst1|109675|fgenesh1_pm.1_#_124	975	.	98.5765384145474	78.3977018817541	90.5236519620772	42.6789284665265	103.550323012793	73.4566220868512	92.6980368502714	98.5570998617784	85.3449650134875
jgi|Punst1|109684|fgenesh1_pm.1_#_133	2161	.	27.6120365150651	29.2475031938534	23.1728579692005	26.6747459306026	17.8182576829138	20.2227614169352	16.9523026996392	22.0489862685468	27.0942645359171
jgi|Punst1|109691|fgenesh1_pm.1_#_140	479	.	1.21824196556898	3.39527203547773	3.17565291737757	3.80960316744514	3.05670401486263	0.833192961401644	3.83723247640951	2.26601901624642	1.53829507991503
jgi|Punst1|109700|fgenesh1_pm.1_#_149	942	.	2.07703636729924	7.93837952252309	0.807397955108205	1.41827412430723	1.34552319518512	1.03992323584322	1.30080279985857	1.22279998389587	12.0590957631521
jgi|Punst1|109773|fgenesh1_pm.1_#_222	946	.	445.968774704352	301.899825716635	58.3071131081771	42.5060989473059	18.9424789839031	131.358403099318	18.2682328907162	87.9503213656927	117.090267003055
jgi|Punst1|109798|fgenesh1_pm.1_#_247	529	.	27.079930786443	31.4669568629965	43.6552678844792	33.694489424514	48.1265080533214	22.8047018353731	40.0970491629176	34.1275349584259	44.7424021275336
jgi|Punst1|109831|fgenesh1_pm.1_#_280	2540	.	51.619274458661	39.9615970032066	61.1122806543765	32.5985418280442	33.7949540745812	39.388571013606	30.8668001441704	32.5033900564892	41.2884432435653
jgi|Punst1|109845|fgenesh1_pm.1_#_294	4659	.	30.5535355674884	22.1901487687336	22.6913658394415	11.8900433080772	27.425495419163	42.3131523506141	28.4003749334043	30.5480438296936	34.4655867305672
jgi|Punst1|109855|fgenesh1_pm.1_#_304	826	.	10.306038995433	29.6111470096917	35.4711710582688	40.6729659858097	29.3403707209569	12.1012428521778	31.2554337936126	22.982843411232	49.5952250284145
jgi|Punst1|109857|fgenesh1_pm.1_#_306	259	.	116.142110914023	72.2733608926778	80.8221223293389	54.9805270145559	95.5126205596114	79.0774402929723	92.1749799186161	79.4545794703735	107.214682089373
jgi|Punst1|109902|fgenesh1_pm.1_#_351	561	.	255.740161022093	212.507585813829	244.094418147217	180.702589203863	212.220989798425	188.684586401227	207.389415444388	163.19450356856	202.674858990577
jgi|Punst1|109904|fgenesh1_pm.1_#_353	906	.	12.3385822138439	11.1224074011611	9.61586173868182	9.09954231814045	10.2270824454308	9.73120220030776	12.0558189611464	11.711440039343	10.9116793844709
jgi|Punst1|109908|fgenesh1_pm.1_#_357	1248	.	145.086841556009	135.796238348255	139.157842988486	126.165195740906	224.257472068595	86.7942412456838	193.154767206784	146.167898038005	232.019663853932
jgi|Punst1|109911|fgenesh1_pm.1_#_360	1765	.	25.0879484400844	26.7848924029702	26.991086993949	32.2164696026392	21.7664828569072	26.2400422608697	21.833054382528	24.0340550768063	23.4588826439542
jgi|Punst1|109916|fgenesh1_pm.1_#_365	2114	.	164.332811745896	171.406756735164	289.604244099178	111.660786932709	165.387222416895	139.094406053605	162.288845628673	142.308142416628	219.434907657144
jgi|Punst1|109970|fgenesh1_pm.1_#_419	1746	.	41.4818735995188	50.9747977027356	36.5018410571681	50.912843378115	30.7896651525298	42.4845767776493	33.952972334121	35.2825310975856	42.5886449365805
jgi|Punst1|109979|fgenesh1_pm.1_#_428	1251	.	231.262140712814	68.4044261210789	308.931016613097	66.6040508778164	796.198914164789	282.84406486137	989.431506390794	394.813603101405	374.991325748702
jgi|Punst1|109989|fgenesh1_pm.1_#_438	2703	.	15.9839765263903	21.6368084072069	24.7230288380782	17.5164782497003	15.5793655305642	12.7382153720548	14.7567362977105	13.0302894211529	12.2146688141436
jgi|Punst1|109991|fgenesh1_pm.1_#_440	1153	.	32.8769121931618	101.668428161103	24.2418960181382	23.7398081162995	42.1142281364755	61.7545240442796	25.7443178760178	54.3124613435547	13.1377265655743
jgi|Punst1|110020|fgenesh1_pm.1_#_469	414	.	445.543928682538	499.439145475989	950.084800247856	407.085281736999	1057.66091382362	519.381370898713	870.333609445102	755.397981355849	680.550994466282
jgi|Punst1|110021|fgenesh1_pm.1_#_470	527	.	25.2938071680727	19.272530216934	24.4360794771169	18.3024117475278	16.8356355769463	20.309527585106	16.7170565668927	18.5786707230631	24.8446668074031
jgi|Punst1|110029|fgenesh1_pm.1_#_478	1617	.	22.0559452750678	26.0021960254935	26.3828073919301	33.1902714864238	23.3397616031795	24.7600055862324	24.9680738041819	25.3570882631674	21.6216895285405
jgi|Punst1|110044|fgenesh1_pm.1_#_493	1849	.	32.8405989809069	31.7509549040144	40.3113843287015	22.6989713876382	32.2537876697554	32.867473462637	31.4217345166411	38.1091920512539	35.416219825076
jgi|Punst1|110064|fgenesh1_pm.1_#_513	594	.	41.9151803551996	35.9421498215281	52.2934751323973	38.0166649417963	159.741394813397	40.9849581467923	153.863087289018	40.4619003995227	81.887386137985
jgi|Punst1|110076|fgenesh1_pm.1_#_525	1023	.	597.295048285653	541.005163318584	1243.51963236372	617.727007303104	710.067245247111	309.831387849949	613.793318059627	587.718275950326	684.701754465273
jgi|Punst1|110083|fgenesh1_pm.1_#_532	1082	.	202.581196389765	119.450853378638	160.283723532847	191.56905653137	129.361776617079	170.745613340614	133.575467214453	168.633862971776	147.960615888837
jgi|Punst1|110085|fgenesh1_pm.1_#_534	2246	.	39.5882268487343	27.7856772988401	26.2979017391895	28.3057549808337	33.6262223196127	28.3582549482612	33.3551848347804	31.3829241294676	36.3757201084038
jgi|Punst1|110088|fgenesh1_pm.1_#_537	841	.	2005.41069735174	2339.15331806369	2653.02964763237	2563.80978685278	2502.45881045122	2344.35862008989	2417.17582773566	2675.64210874822	2895.04579126004
jgi|Punst1|110089|fgenesh1_pm.1_#_538	1009	.	257.721018433354	319.805805616755	206.468512162721	113.258765921744	190.657385724278	101.833460811267	169.433421167785	113.084574206352	224.216573994617
jgi|Punst1|110091|fgenesh1_pm.1_#_540	828	.	88.7301521639656	56.1329853895168	94.8832216463746	51.3579169244763	136.344669381963	109.064391476158	125.63830820603	111.907839496087	127.530578644494
jgi|Punst1|110111|fgenesh1_pm.1_#_560	2103	.	86.8127768589631	65.8552602686006	85.9844268782744	51.5359395135172	61.558761724602	61.9274369360492	60.9694443503192	74.0279057956092	77.8331602533649
jgi|Punst1|110125|fgenesh1_pm.1_#_574	973	.	142.265512613874	160.49340000715	124.375004317883	174.81749316944	106.503236950365	147.271156956529	110.86701188123	143.70012086818	165.351397730911
jgi|Punst1|110128|fgenesh1_pm.1_#_577	3590	.	31.5369901983568	37.5560962887866	23.2417444505412	17.3911492308353	23.4419193873199	36.8931998931583	23.7338474003625	30.0001543681329	22.6378947297758
jgi|Punst1|110131|fgenesh1_pm.1_#_580	484	.	15.980862964637	17.8222208718535	10.9285347180621	44.0311078015374	13.2744356604492	12.1438969607146	11.1308720630531	8.83313627909144	45.5842770774743
jgi|Punst1|110132|fgenesh1_pm.1_#_581	1563	.	32.920225597825	32.2969752462615	37.2365991651845	36.5677160997591	65.8530701663605	64.3809844108843	75.1401518308931	58.0502311563478	38.8898608226345
jgi|Punst1|110150|fgenesh1_pm.1_#_599	1230	.	64.4189377959468	611.450741282115	205.572828615264	1438.0366478785	103.11845333071	106.382268213327	69.1689033961128	182.434645627377	372.864697219045
jgi|Punst1|110153|fgenesh1_pm.1_#_602	3403	.	20.4562559723652	29.0401958489677	24.7170153306057	23.2495182768183	25.0062227921201	18.7112840818926	27.72004215494	23.2776184099537	18.790707259272
jgi|Punst1|110155|fgenesh1_pm.1_#_604	1368	.	24.0966158445596	21.6439102552284	18.1322490327056	15.7211772315699	18.2429095400424	20.3421891060762	18.7948495285978	22.8639669053621	17.5882815576959
jgi|Punst1|110158|fgenesh1_pm.1_#_607	1717	.	32.5931444068359	28.9451913715543	25.9033159323979	24.4819857433649	26.2568746537688	53.0068786160224	26.3439409597369	25.1961933064471	16.8109615413729
jgi|Punst1|110167|fgenesh1_pm.1_#_616	466	.	16.2544008582847	14.3363311620049	13.5021005672621	16.9921206269586	14.1623435200179	15.8440760245937	15.0517341586121	17.0176698320035	13.3085081672406
jgi|Punst1|110192|fgenesh1_pm.1_#_641	1435	.	115.671030090455	84.7223249339208	170.977424666885	50.7519638496255	131.210287569765	123.977449965511	120.165296289845	124.140974768188	114.970075660693
jgi|Punst1|110193|fgenesh1_pm.1_#_642	388	.	93.95349475455	80.2154466178483	165.683905888863	88.7708722609985	144.016781332351	76.0701464606405	140.04693577873	94.7147558105089	98.0583057446929
jgi|Punst1|110196|fgenesh1_pm.1_#_645	1893	.	48.7173123494278	94.7234229305111	59.3264175731931	51.6069556239553	97.2944373887191	118.898012042952	74.3512692315029	83.7263208527168	124.506433914062
jgi|Punst1|110201|fgenesh1_pm.1_#_650	3333	.	13.2373363701846	12.8445500253215	9.18478762883443	8.36884793369618	7.72367649078827	10.0365401927693	8.62060938656698	9.74320050867002	9.07825101173041
jgi|Punst1|110204|fgenesh1_pm.1_#_653	339	.	0.405023703978861	0.658473430213248	0.305940818065941	0.576738279774406	0.515708615548524	0.749181013563881	0.249284149621965	0.653436342653684	1.03105679227495
jgi|Punst1|110211|fgenesh1_pm.1_#_660	0	.	0	0	0	0	0	0	0	0	0
jgi|Punst1|110248|fgenesh1_pm.1_#_697	2025	.	17.7759403354416	17.7869351439413	17.1661504493231	24.057106492269	16.144353711342	20.6402936765485	16.7554032981834	18.2462660161092	24.3748431062637
jgi|Punst1|110252|fgenesh1_pm.1_#_701	841	.	24.094696406469	30.69451468589	18.0461428796636	32.6244591958476	26.0886625376982	16.4799461346179	28.236098464731	24.2586494015447	17.1748143521762
jgi|Punst1|110259|fgenesh1_pm.1_#_708	1494	.	83.3636514411845	78.537690037599	56.2420179979568	51.7140060682725	66.4956035115576	53.4026800107424	66.5198234437023	58.8334138683593	63.6957352360214
jgi|Punst1|110267|fgenesh1_pm.1_#_716	605	.	33.0775494972191	31.5463192363899	39.6570096435822	17.720164485267	31.1723482312044	19.820039237117	32.0918319245358	32.2569660596044	26.661581026688
jgi|Punst1|110272|fgenesh1_pm.1_#_721	1284	.	16.0757188675037	15.6464364141793	12.8026939765655	14.5925115764572	10.3819494362616	14.1001568130262	9.95462084632341	12.507657096239	14.5268909388228
jgi|Punst1|110278|fgenesh1_pm.1_#_727	3104	.	13.2960709188505	17.7320518522549	17.0740405840029	15.6419819854408	16.0519290886664	22.652726465999	16.219471615509	15.4361073551937	22.5485408833777
jgi|Punst1|110302|fgenesh1_pm.1_#_751	3402	.	32.58021032555	31.7436370206777	24.8868736534727	19.1184840574012	28.9062864865988	24.3958084207097	30.0631958157303	26.3252446268447	22.7670697913256
jgi|Punst1|110310|fgenesh1_pm.1_#_759	964	.	5.35301427019572	7.06253737727166	2.20553497422122	5.00278578368629	2.31226303273299	1.91947103490011	2.41073805482445	3.26297911438413	3.83160106423831
jgi|Punst1|110319|fgenesh1_pm.1_#_768	672	.	188.587354023621	133.439976588546	164.599574637535	129.179075771614	167.410758187137	146.746786619853	159.205767306335	182.321283244456	98.0658417795407
jgi|Punst1|110327|fgenesh1_pm.1_#_776	1627	.	155.96032685844	167.862765822092	200.777093582836	239.035330273249	164.859001115184	112.469015348784	165.417768148371	141.472743416004	171.936500266798
jgi|Punst1|110328|fgenesh1_pm.1_#_777	469	.	41.1811521277952	54.4627525941746	74.8553684100081	33.8363371793874	97.7101513184918	50.1291780723743	85.2731180620762	75.0978087534674	67.5268522318041
jgi|Punst1|110329|fgenesh1_pm.1_#_778	904	.	118.02643873759	69.633565245051	107.136650226467	71.8399619743995	85.7929629647677	66.3426543975587	87.8960331307699	89.1940607722278	109.096955182606
jgi|Punst1|110330|fgenesh1_pm.1_#_779	1803	.	27.008768705927	51.361866667777	26.5468563922293	15.4524594843051	19.4048237863415	32.8004874942551	19.837895748764	17.3722738272697	34.4440756767078
jgi|Punst1|110359|fgenesh1_pm.1_#_808	1886	.	140.536621633317	140.143889707872	132.941910647734	216.541218776943	74.0643432216801	125.110533757052	77.8757867670036	116.324696143195	124.440112165422
jgi|Punst1|110366|fgenesh1_pm.1_#_815	1308	.	340.475838017578	280.466530980528	326.815197506533	234.552359388605	230.911637508906	298.076345481191	238.742889196409	291.864536240866	300.954976634127
jgi|Punst1|110367|fgenesh1_pm.1_#_816	2759	.	46.3607175159573	53.947651081727	46.0867296700464	40.1327481402859	34.5500005693495	29.3909922146677	36.5259105167821	33.3115405488284	34.6230977743715
jgi|Punst1|110369|fgenesh1_pm.1_#_818	1927	.	6.16331737603743	5.52719346203019	10.7642903294607	6.03689645676682	6.58883323883119	3.46437207369417	6.49044336005877	6.9431765322469	13.6822866092673
jgi|Punst1|110379|fgenesh1_pm.1_#_828	615	.	139.72165280796	93.877891589075	100.425446628704	88.7497056132526	167.256567824829	138.667140682338	144.109038861035	131.252092530338	126.854716499314
jgi|Punst1|110402|fgenesh1_pm.1_#_851	696	.	159.11830484256	128.701145811575	157.234898754905	257.127492438849	133.034206175074	116.013032673993	136.322702696771	104.901318512362	127.829181531912
jgi|Punst1|110403|fgenesh1_pm.1_#_852	1401	.	137.760385755682	88.0758066741353	138.297587850188	72.6375311185254	205.896940833024	99.8201769643205	199.023500727146	141.020097994537	144.050520362263
jgi|Punst1|110426|fgenesh1_pm.1_#_875	588	.	307.744828342731	309.018893152423	410.093374624359	265.728729440107	244.584348902109	186.777051654912	247.880972386912	238.354574804385	376.020810427613
jgi|Punst1|110437|fgenesh1_pm.1_#_886	930	.	1.4517704486167	1.95448265622282	2.69507543226368	1.75192004340075	2.32630333957312	0.936303644601495	2.47615554104335	0.857477110295221	8.52235408066355
jgi|Punst1|110467|fgenesh1_pm.1_#_916	2284	.	53.0065462711731	41.1875377711257	41.8140326705382	48.1794886821789	58.5174611221282	65.0180688145641	63.8984909144608	53.8172632209113	45.316494289369
jgi|Punst1|110477|fgenesh1_pm.1_#_926	3077	.	22.7016312597804	27.9611070935745	35.61058653987	19.4434087468698	21.6542938668234	11.3667931894991	22.0674803448175	20.1141594711056	41.3711843552254
jgi|Punst1|110511|fgenesh1_pm.1_#_960	2247	.	20.424361221906	25.6090653146363	14.9855177205045	9.03466803690218	7.78038365246771	48.0527531354893	8.87571388800878	12.5396964149092	7.95003458823251
jgi|Punst1|110521|fgenesh1_pm.1_#_970	802	.	35.6097648565554	24.1552661919651	26.8552713853169	24.2564470647514	36.6489903058646	25.7410535958943	35.878734100734	27.703175177067	39.8363736007833
jgi|Punst1|110523|fgenesh1_pm.1_#_972	1500	.	28.261541504385	143.319470047267	58.6098983590738	63.3466256973017	26.7628275310445	18.8060488283396	23.464867719766	29.6534639786983	34.6505305531856
jgi|Punst1|110528|fgenesh1_pm.1_#_977	2416	.	186.632106403465	239.061364141413	373.129777824207	56.7147857427578	208.898410150847	191.545500100194	188.65491170293	237.486732697596	109.778897658291
jgi|Punst1|110538|fgenesh1_pm.1_#_987	995	.	113.430246536022	178.738240140913	40.7906741771496	176.650587821435	14.6712622372103	28.20497103276	13.5254188748282	26.2923739405514	57.9239948118415
jgi|Punst1|110539|fgenesh1_pm.1_#_988	2951	.	26.5517674269517	28.1283898372699	24.1097123024422	16.9277864227449	28.4661194620099	25.1734721628128	28.701276925439	24.0581267065915	29.4605448313888
jgi|Punst1|110540|fgenesh1_pm.1_#_989	1243	.	19.6712648955188	13.0582977653978	19.0517691250154	7.60245914248081	18.0029189427848	15.1490238716748	19.155220678906	17.4467503488534	38.3340328764238
jgi|Punst1|110551|fgenesh1_pm.1_#_1000	1035	.	117.359824995815	215.011479130425	156.92369647337	310.556010754351	178.731339731834	44.2392164059175	174.301464463248	85.7380454260244	190.590787472894
jgi|Punst1|110552|fgenesh1_pm.1_#_1001	780	.	50.9165423864426	87.3266015954457	50.748913776233	72.0227806150074	90.9147181213511	35.1421466480598	77.6546492665171	45.4389579814562	62.9659523620823
jgi|Punst1|110563|fgenesh1_pm.1_#_1012	1213	.	54.1722543096491	42.0891780756693	26.9188826058951	74.3319598826642	51.5972209399834	48.2012088020761	56.4833595546058	43.2255413040207	50.372066970327
jgi|Punst1|110568|fgenesh1_pm.1_#_1017	1313	.	15.685799959882	18.2153051497898	23.4468802201922	13.4512234132	24.0001873769525	18.6520885027478	25.5839012733693	21.442914205853	39.0926856260676
jgi|Punst1|110590|fgenesh1_pm.1_#_1039	3174	.	40.0503236205247	44.8494557587536	37.3923489639264	33.9922164791486	30.886339789299	36.8818899608178	32.3359005367619	35.8164640913378	44.7007342216076
jgi|Punst1|110600|fgenesh1_pm.1_#_1049	1926	.	46.6172084084631	38.520036314908	29.4645946898455	25.2429301705207	29.8183203480825	36.573753443541	28.0155389989091	33.1007237912422	34.7875323655274
jgi|Punst1|110611|fgenesh1_pm.1_#_1060	262	.	90.2688850782887	68.7072503868448	73.4310510445331	45.2717536711467	82.9919344311044	44.4520876308658	70.799077158188	72.7955520066468	68.1280826544451
jgi|Punst1|110645|fgenesh1_pm.1_#_1094	2141	.	13.4032388839824	14.3135260973805	14.4195151845941	11.8867079413663	11.1970613659523	9.9643524251495	11.5649914663713	11.1223044918995	13.711186297084
jgi|Punst1|110659|fgenesh1_pm.1_#_1108	747	.	949.87845300388	519.465080159001	811.754779415068	437.660584464764	825.00770551229	545.537882565401	787.292655273104	783.961170583576	545.240805023291
jgi|Punst1|110665|fgenesh1_pm.1_#_1114	1578	.	27.5969240430641	29.9287083015963	26.9253124147932	25.007159828634	26.5755385351356	21.9575961647871	26.6963893351333	25.071333802601	35.3263833535728
jgi|Punst1|110685|fgenesh1_pm.1_#_1134	828	.	25.1501132126487	24.0514918530039	38.7048389290162	30.7360407034605	26.445481750044	22.4351018223354	22.4791530319887	26.993786768241	44.1816215602796
jgi|Punst1|110687|fgenesh1_pm.1_#_1136	1543	.	10.3889367543755	46.8723834613754	23.9512203499102	58.0756385093638	7.78952295601282	6.37223502778448	7.18832574999503	10.3076936276469	32.1175879392726
jgi|Punst1|110689|fgenesh1_pm.1_#_1138	1054	.	24.8161558739116	26.4732557924918	22.7632740364015	17.3130921936074	20.7335413509191	26.5745005011895	22.0689200001786	21.2057452031343	24.6205987445658
jgi|Punst1|110695|fgenesh1_pm.1_#_1144	926	.	37.3777612344963	33.9723833984758	19.48836403287	20.3396781885451	7.83503958730497	13.0081494468663	8.30471569296762	19.5679486706859	20.3165464659236
jgi|Punst1|110704|fgenesh1_pm.1_#_1153	3072	.	90.0678713123942	78.8555462647165	75.0057934317295	62.5726301595023	72.9078648541895	114.13048435783	78.3247024768154	83.0031981105841	68.0535173295714
jgi|Punst1|110727|fgenesh1_pm.1_#_1176	633	.	1.62681321858808	1.36019122246487	1.20153060617998	3.29460603422473	3.86659255828324	1.14634332474907	4.93960677521061	1.889700740698	5.76055273029956
jgi|Punst1|110751|fgenesh1_pm.1_#_1200	1666	.	14.6217568475574	13.4274205735609	20.2841884222801	7.31516001795497	19.47895053244	8.04688632734681	23.0924132593761	6.58162577905171	4.04008435748532
jgi|Punst1|110768|fgenesh1_pm.1_#_1217	1530	.	20.0570120702708	29.1377259564447	26.8662029365266	32.8412870253501	25.3239474060125	36.7323241095745	26.3464018603403	27.7255602683419	23.4778516240954
jgi|Punst1|110811|fgenesh1_pm.1_#_1260	1185	.	11.8474560296146	14.2087373382435	12.8074313601664	5.60969233137536	13.6651359195331	6.04696103805132	14.4054683525848	9.23446165053517	9.65397910539039
jgi|Punst1|110835|fgenesh1_pm.1_#_1284	1362	.	32.074338601765	9.41215042192165	13.1228843848975	15.4076351305958	19.3180585249471	52.8376529470256	25.3770166147101	20.8178485906231	26.5055803714546
jgi|Punst1|110855|fgenesh1_pm.1_#_1304	232	.	360.765698912076	4.67337731320067	82.4048956039766	3.37093580764696	103.425696280551	269.376475552847	76.0383812637302	94.1438410678295	3.37964177123022
jgi|Punst1|110860|fgenesh1_pm.1_#_1309	1571	.	4.93073175972101	9.17491741063159	8.61532070071814	1.86678176489679	0.890262103989558	0.785219638295653	0.820328919483231	1.2549222084153	9.76540819570734
jgi|Punst1|110867|fgenesh1_pm.1_#_1316	2032	.	5.11282629466622	5.01403166922891	4.84032401062643	6.71919963889734	3.16182424195738	3.035383985636	2.89038346809464	3.13958154556912	3.27055125679505
jgi|Punst1|110895|fgenesh1_pm.2_#_22	981	.	55.121826917804	88.1740224020263	47.5928210521713	71.3165396505344	25.4619300747828	19.6017697257933	23.2804332788776	24.7934130820835	32.7938524992507
jgi|Punst1|110896|fgenesh1_pm.2_#_23	1831	.	30.7200857113448	24.4609496135599	29.3790071867276	13.4364899887912	50.5331775205352	24.6006623552399	52.19977417936	41.1212022732101	29.7615204365462
jgi|Punst1|110912|fgenesh1_pm.2_#_39	492	.	18.6977711147802	7.38889784669605	14.0533790412404	12.1865267409242	16.1233625771226	17.9565245459207	12.8392737245081	15.1278482060214	17.9045866585352
jgi|Punst1|110959|fgenesh1_pm.2_#_86	1134	.	126.153722421911	129.116411676163	157.567749870936	208.15776329431	199.395564184558	110.844955112851	180.882194696298	161.076898733338	145.236911188023
jgi|Punst1|110962|fgenesh1_pm.2_#_89	1137	.	2.54600322626466	14.5140897155278	6.56763719204352	35.7095850112915	0.499720287757771	0.574381523403292	0.445948953677289	0.896190530109195	7.20758180879501
jgi|Punst1|111037|fgenesh1_pm.2_#_164	417	.	156.784481554244	116.199581320268	164.027198238397	102.133157407868	176.3449842799	78.8280100787698	136.133805096883	134.024494859153	100.481726898953
jgi|Punst1|111065|fgenesh1_pm.2_#_192	356	.	1.47845029022621	0.940544211414148	1.89365335002332	0.732263209151774	1.10493468120684	4.17851802067592	1.12755562339542	1.86669876538988	0.451106915721266
jgi|Punst1|111069|fgenesh1_pm.2_#_196	377	.	1.57819581205556	4.06012870649108	4.12654923041196	7.77908263303145	5.10100113363513	1.05861917377026	5.99620952204082	3.34916457535733	6.48991450416034
jgi|Punst1|111076|fgenesh1_pm.2_#_203	1395	.	27.4852134085569	42.0956703091735	20.395835225315	13.8752067437339	16.0569759128784	20.3516000527964	14.8569332462601	19.6743359195515	29.1188895882823
jgi|Punst1|111083|fgenesh1_pm.2_#_210	609	.	4.8848917992196	7.54023902634058	5.16582829584905	7.49096846143769	5.16724790160442	3.69371019073086	5.2036531232664	3.8555963114807	5.61528546728784
jgi|Punst1|111090|fgenesh1_pm.2_#_217	966	.	34.5626516583245	29.2645282319862	28.469440007427	13.9315728668694	23.9117828997404	26.8920751754332	24.1230800657858	24.3070202245523	12.253340621237
jgi|Punst1|111094|fgenesh1_pm.2_#_221	1545	.	16.581526257699	33.1995727911997	28.1045750333093	20.3528885818771	24.3708620724956	5.89431930311022	23.752302025218	11.3696654813309	10.5320111094399
jgi|Punst1|111099|fgenesh1_pm.2_#_226	1243	.	28.7014524774111	16.0086007968727	20.2338131948156	16.8827023715781	33.31594862947	36.3693328402829	36.8487297532105	34.2341240246653	23.6319736774861
jgi|Punst1|111107|fgenesh1_pm.2_#_234	509	.	3.23700673435365	2.38070578950521	2.03760191206982	2.30468695689812	2.40427611924685	2.63737789871787	2.24135345922382	2.17598153398427	2.16216436179635
jgi|Punst1|111108|fgenesh1_pm.2_#_235	1168	.	66.8000428145975	50.3315393291051	48.4383157623588	28.038220352132	61.8548993512584	97.2121467564124	60.1789118158353	71.5561467262129	65.6497784663471
jgi|Punst1|111140|fgenesh1_pm.2_#_267	1155	.	93.7742089070607	88.1155950409613	90.8282663234494	47.7923787839724	104.213995179176	81.9716614482853	109.511983784349	76.9644480173567	116.922455476182
jgi|Punst1|111141|fgenesh1_pm.2_#_268	652	.	61.7372289637778	41.9398088545716	72.8277571140083	33.3353841141693	102.830478722867	62.1019188815823	90.4046938473739	79.5347282352179	105.442375151705
jgi|Punst1|111160|fgenesh1_pm.2_#_287	404	.	0.623074831739758	0.789329889824226	0.727366722159248	2.74236196892731	0.973655313142664	0.808257168452405	1.25505930775019	1.42559107033405	0.947009247360108
jgi|Punst1|111173|fgenesh1_pm.2_#_300	190	.	31.2545067990109	18.2941742254208	15.4661134606493	83.3508232859232	27.7189988037492	26.2565413494334	33.6917368377887	19.9363428143639	44.0763578823955
jgi|Punst1|111205|fgenesh1_pm.2_#_332	178	.	1.41416984282507	5.01623579420879	0	0.732263209151774	0.491082080536375	1.63064117880036	0.474760262482282	0.24889316871865	1.43292784993814
jgi|Punst1|111211|fgenesh1_pm.2_#_338	978	.	37.6132634297036	34.3180943202617	36.3917854381126	33.1854498527862	26.1656867849798	30.0864135083413	28.0610985203677	32.6156937658305	44.1764069855787
jgi|Punst1|111215|fgenesh1_pm.2_#_342	570	.	84.4493963413222	60.4490986255878	60.9850081752268	68.7730043984675	67.8597896025396	42.9334233701644	62.5280088507696	56.272562173877	57.4343366202074
jgi|Punst1|111217|fgenesh1_pm.2_#_344	3939	.	5.6933644298831	5.49292646405884	5.34499346962271	4.72364610635745	5.17618465619433	5.49891201784713	4.67160964551461	6.62464016115784	3.94392328530218
jgi|Punst1|111220|fgenesh1_pm.2_#_347	1591	.	485.781764718596	394.021673299827	539.310301156883	498.555261567678	521.302765566039	510.635643861893	633.751834557957	502.689892668907	332.009386166393
jgi|Punst1|111238|fgenesh1_pm.2_#_365	882	.	89.5635070029808	70.8281281953431	124.742859234602	30.5537239133776	106.788081220492	69.6428914110265	91.6454172442698	101.489999134347	168.83047880853
jgi|Punst1|111250|fgenesh1_pm.2_#_377	1386	.	51.2657438299217	49.0643131298893	51.6200080069145	63.3611082363271	67.3726702675836	49.7107316504739	67.7247569670208	54.7714019759701	62.9882872397571
jgi|Punst1|111255|fgenesh1_pm.2_#_382	993	.	294.920375749572	155.269853674648	101.677258796836	21.1987618061289	21.4130085237706	28.38965997925	21.7438287788839	18.4930381482686	59.4676548511234
jgi|Punst1|111313|fgenesh1_pm.2_#_440	1308	.	41.7962477274546	24.5383834693934	24.3426443108384	19.4816723358353	28.4525373473458	19.3613706631185	24.9710105336342	25.8942135263017	21.2695409507326
jgi|Punst1|111318|fgenesh1_pm.2_#_445	843	.	3.36606888502479	2.02379314812109	1.12777116505328	2.24195888828082	1.34799992213662	1.33420492654513	1.3533201788196	1.1561870091367	1.74814553565671
jgi|Punst1|111325|fgenesh1_pm.2_#_452	3130	.	5.7319265148395	7.31000176240729	4.39044622858687	8.37025977540964	4.9152138718989	3.89478385070654	5.25133388095818	4.55061002117003	4.205747517243
jgi|Punst1|111339|fgenesh1_pm.2_#_466	404	.	648.790829340653	672.864264580661	1132.50998640195	444.988558310941	1007.08414556056	425.233076958015	1020.52009961438	788.406692320513	730.424725047194
jgi|Punst1|111340|fgenesh1_pm.2_#_467	1789	.	107.799639736403	80.3640189235382	64.5917338376473	40.6547294498551	44.1338402937493	98.3805746078937	49.1030554093679	66.0830144713124	66.486036714607
jgi|Punst1|111351|fgenesh1_pm.2_#_478	2806	.	1.92057881297816	1.2216891345355	1.34293408984968	1.25418994411384	1.76008998002649	1.20249617221406	1.56606592642053	1.24730425464065	2.05699911701872
jgi|Punst1|111365|fgenesh1_pm.2_#_492	1678	.	202.777000105533	144.43137626438	177.255236346857	234.741416218168	124.112362410172	219.647391078824	130.273735040367	147.403790137192	106.593562709348
jgi|Punst1|111400|fgenesh1_pm.2_#_527	1044	.	13.0091557563191	10.2783755940655	7.78185672772132	7.74066741015228	7.40997702556467	9.71336557549049	8.27669938439539	11.6061936137261	7.45602361310227
jgi|Punst1|111403|fgenesh1_pm.2_#_530	928	.	11.589875494783	13.2641444330549	9.59279413111392	14.2211354385106	8.406870121165	9.46140886557169	10.1991601216021	9.35709576536237	22.7158753388561
jgi|Punst1|111406|fgenesh1_pm.2_#_533	808	.	3.17201732522058	2.28905668049025	1.58309227764072	2.25841573911661	1.24411512234896	1.95328815709331	1.67341241033359	1.8094040508086	2.68903860361512
jgi|Punst1|111407|fgenesh1_pm.2_#_534	2665	.	10.381449036863	10.7632609119078	12.0967162670369	8.25341693992361	11.7670821605447	8.66541996409681	9.69535277493602	8.26213248175014	11.8482651412472
jgi|Punst1|111428|fgenesh1_pm.2_#_555	847	.	172.479846434899	586.462602631872	278.284779487385	126.457187718351	92.3921362489182	64.3605121110185	93.0628205428597	132.699729030674	131.417447913602
jgi|Punst1|111429|fgenesh1_pm.2_#_556	1929	.	57.1324883086905	39.253633211436	43.0931678410937	29.9673688543642	31.9810522261593	42.7801333780645	33.2509388190157	51.158577983982	42.3387906868259
jgi|Punst1|111435|fgenesh1_pm.2_#_562	563	.	234.000466616441	306.201673764381	564.838752207265	187.700651214786	677.370099007269	276.463192041636	570.574557196125	443.462640340824	691.338056879213
jgi|Punst1|111439|fgenesh1_pm.2_#_566	501	.	235.689841632729	155.816556167074	249.900215582267	135.285993291593	382.844551354522	233.731338327074	368.264712705531	303.886635979426	275.048207390736
jgi|Punst1|111440|fgenesh1_pm.2_#_567	1679	.	5.42451937544529	9.98072151694239	5.31232793918668	5.33714772006839	6.69000621090441	7.15262931600353	6.90805872100858	7.88957249883503	3.17891059202521
jgi|Punst1|111443|fgenesh1_pm.2_#_570	876	.	301.499807066403	197.995293308744	282.727034623924	192.389619451047	333.884239934359	204.70619815458	319.362448758758	289.461334596681	539.697201431735
jgi|Punst1|111448|fgenesh1_pm.2_#_575	1832	.	53.537191665839	101.402263884339	11.8131231377448	12.9489077094328	7.78936060986149	38.4404521010621	9.00658053626664	33.6988036290831	14.8068921469216
jgi|Punst1|111458|fgenesh1_pm.2_#_585	1128	.	24.9024048845957	29.0336246389353	20.5190546804536	21.0882715862548	13.9875675226535	17.2241895525345	15.5641818497017	21.2677888770253	24.4291238446277
jgi|Punst1|111481|fgenesh1_pm.2_#_608	1436	.	59.2015758397653	71.1060905373076	82.780959491595	39.1890849708409	33.8754301195625	157.545232114634	28.880202359851	113.13303791438	42.4148047978117
jgi|Punst1|111483|fgenesh1_pm.2_#_610	471	.	79.899094877745	77.6911769901513	95.5665579591712	86.2725772200545	53.5889410496143	71.8702502993871	55.7550993180759	61.1399991947937	75.1123719467849
jgi|Punst1|111498|fgenesh1_pm.2_#_625	0	.	0	0	0	0	0	0	0	0	0
jgi|Punst1|111520|fgenesh1_pm.3_#_11	985	.	113.385357949938	153.892403150954	149.428794639065	167.063806778307	103.253372716066	128.75422725995	89.8480181821863	134.370725680569	169.868141301093
jgi|Punst1|111601|fgenesh1_pm.3_#_92	1391	.	4.35960992654457	24.0943658187581	5.34351702006616	7.12153608440345	6.47268070780295	2.32140704120734	6.91064587678649	4.74561079853059	3.823506444969
jgi|Punst1|111607|fgenesh1_pm.3_#_98	3243	.	59.7992895264694	64.7120049951596	58.9727105846774	29.3502519611436	56.9408385241105	63.8203316217646	56.1492945587105	49.3507646670707	69.504536762873
jgi|Punst1|111645|fgenesh1_pm.3_#_136	0	.	0	0	0	0	0	0	0	0	0
jgi|Punst1|111656|fgenesh1_pm.3_#_147	1352	.	38.8788304838969	43.5524443188177	34.7503059230269	31.9831663426228	39.1643407623623	45.6742352962871	44.3475949032174	39.2730224572898	50.4791072439815
jgi|Punst1|111663|fgenesh1_pm.3_#_154	357	.	12.2111243189089	4.15359980678933	18.0603635023268	3.28595423266426	29.2599634036113	6.25022023260767	25.3877052966891	15.3261023191655	6.37719046650548
jgi|Punst1|111690|fgenesh1_pm.3_#_181	975	.	18.7412776009562	21.4228179943884	77.1738066962244	19.6182701721621	23.3100294227933	26.383356159867	28.6674854494879	25.2413411586989	13.0606814824523
jgi|Punst1|111697|fgenesh1_pm.3_#_188	250	.	3.56987892686968	5.74000695880177	5.94626573992963	5.47439975161866	5.24475662012848	4.71662960968003	3.54930772231754	7.97453712574556	3.23077465899386
jgi|Punst1|111718|fgenesh1_pm.3_#_209	467	.	32.2676834313908	55.7544097294985	74.6577486021492	529.605053976568	174.497657355988	55.0053329542656	138.478012363796	69.917128975428	127.308065143806
jgi|Punst1|111726|fgenesh1_pm.3_#_217	1552	.	23.2524578198251	45.9019743197421	15.6818324476686	38.863501550404	14.3904136215939	20.2682289432622	12.0063566637675	21.5948501418475	16.7904305646639
jgi|Punst1|111735|fgenesh1_pm.3_#_226	3162	.	11.4527753486338	7.43268172154913	10.4359006089074	8.78021104104376	11.6522502392165	10.1490266378679	12.6146294157848	10.8025302620525	17.8776438402477
jgi|Punst1|111761|fgenesh1_pm.3_#_252	1111	.	1.39033226917136	2.06660916608525	1.01131202011446	1.73047439750494	2.16367847365036	3.1513865355821	2.37700626467839	3.21007220033262	1.12663277463716
jgi|Punst1|111783|fgenesh1_pm.3_#_274	235	.	10.4194502229966	12.8912685835974	9.48872192541962	8.31975646142654	6.04448901255942	7.10196275107305	8.54063408359085	6.97536344332354	4.86405043845038
jgi|Punst1|111788|fgenesh1_pm.3_#_279	1286	.	69.9594199913673	64.819328625833	80.7560051120683	81.0081833940831	79.3238851178064	85.3439679942703	87.9572759076137	89.2949724811322	106.470146124837
jgi|Punst1|111791|fgenesh1_pm.3_#_282	2334	.	16.0255506832347	14.3390871733373	15.2934362021416	11.4901635134404	15.1679979373896	15.5604318742657	16.1664616029582	15.2042374505432	19.6786211358511
jgi|Punst1|111821|fgenesh1_pm.3_#_312	2043	.	36.4035622335381	39.1314446231469	32.8791287683504	24.7542957791768	33.041795561219	46.7596135482794	36.017990574179	44.465623474034	33.4195267363929
jgi|Punst1|111839|fgenesh1_pm.3_#_330	480	.	61.547992716196	47.0361681346256	100.688947485727	34.0792246442531	86.638644514796	59.1846311599273	84.9914832811902	68.4388805409761	125.857723832028
jgi|Punst1|111849|fgenesh1_pm.3_#_340	589	.	15.3853995803447	15.1594222643322	9.86074786105912	12.2265577765758	13.8761953588572	10.9338090076819	13.4150000823304	6.46868697240255	15.2366282729384
jgi|Punst1|111897|fgenesh1_pm.3_#_388	1558	.	16.6708328478205	15.6886155110596	13.2804431939722	14.3268377875282	24.139458021077	31.1934697450696	24.2999245002485	21.838698162076	18.7539618574346
jgi|Punst1|111905|fgenesh1_pm.3_#_396	1513	.	14.6105675740002	14.1213360593273	13.1041954297239	9.75633040428687	13.4036520805222	31.6416328739275	15.4576356049378	14.5236484334648	6.62768153685985
jgi|Punst1|111922|fgenesh1_pm.3_#_413	916	.	11.4793931733332	9.051442317373	8.0389623908615	9.10692410333735	9.16114693472224	11.9420879015664	8.02635090043737	8.92347222040306	8.14211481803561
jgi|Punst1|111926|fgenesh1_pm.3_#_417	707	.	20.8123177562942	31.3702250498714	37.7497216475253	37.5173553396106	68.1867816124672	30.4571828239049	63.7092010505574	36.2820760317985	34.0856520637127
jgi|Punst1|111941|fgenesh1_pm.3_#_432	444	.	5.30863839032653	7.64903329720206	386.357775528111	123.66424792843	757.82205030141	74.2795619403872	1049.77513633861	72.3914750341392	87.2969576540475
jgi|Punst1|111965|fgenesh1_pm.3_#_456	1722	.	40.2261216520538	42.2130141392071	41.5076588110921	30.5041632086489	35.9396795107527	38.9154600602118	33.0275440672489	40.9841193744763	45.1900521178657
jgi|Punst1|111980|fgenesh1_pm.3_#_471	1999	.	296.265012722346	244.495071574886	101.041967453316	162.276523759987	84.9638328573424	490.538917384932	89.0412991034961	144.743766239354	125.37092569059
jgi|Punst1|111987|fgenesh1_pm.3_#_478	1146	.	9.19546944681326	9.62789610115092	7.11939767555193	10.8334699647153	10.3926423719096	7.43997824053435	7.07914778821749	6.05010209510946	5.99280787761279
jgi|Punst1|112000|fgenesh1_pm.3_#_491	906	.	6.70602574774933	3.51974917758264	3.58686906125433	3.59665704274326	5.42710742976871	8.04926601753852	5.43328011208338	5.28115041440103	5.81817209415648
jgi|Punst1|112005|fgenesh1_pm.3_#_496	270	.	0.0847549602770579	0.295267847674988	0.128041897931301	0.241375650424103	0.0809376021624766	0.134376911956696	0.312990098969801	0.328170252088295	0.139951252284768
jgi|Punst1|112006|fgenesh1_pm.3_#_497	2416	.	26.1137189075493	18.8350577865391	13.5866975013071	19.111736360877	15.2139911614516	23.8925041677309	16.8332578579837	18.1447858855897	23.6128637611633
jgi|Punst1|112013|fgenesh1_pm.3_#_504	1276	.	107.604259912879	354.451927449867	198.107708912141	35.6501999051148	531.994105574227	426.097498287076	653.309188438599	760.685013444616	35.6620688105497
jgi|Punst1|112017|fgenesh1_pm.3_#_508	967	.	5.1470889785628	7.15604682327924	11.0649650471863	5.59382453568165	8.81357756743411	2.72019446903033	8.95760185004058	5.77267423787166	16.3241485246429
jgi|Punst1|112051|fgenesh1_pm.3_#_542	2595	.	56.4379851093472	62.4322529526705	66.105145408278	39.3665547787056	67.8079324105243	51.2488686357853	68.8759136865915	57.9097193974073	70.8739837473678
jgi|Punst1|112054|fgenesh1_pm.3_#_545	454	.	10203.8736896764	13594.3060060383	6182.05884339869	4794.47803923294	3316.43251074002	7653.89431637242	3228.17057380022	6912.2901374648	4026.20216676551
jgi|Punst1|112074|fgenesh1_pm.3_#_565	680	.	0.79083856317343	3.75163853516456	0.533821736228292	0.91048315196739	0.642739781878491	0.98707746356426	0.900997233431449	0.586363023951879	1.83377302626071
jgi|Punst1|112082|fgenesh1_pm.3_#_573	966	.	6.13552212440441	5.87601356491095	5.54715675820389	4.25031036616356	6.49260330390302	6.00940227383983	7.47968575022553	6.0996862072933	6.512948805861
jgi|Punst1|112088|fgenesh1_pm.3_#_579	1410	.	23.3788443087642	20.2980939539976	18.0334753905585	27.7325215380885	16.6455928192021	38.7648800162737	15.7477305646561	18.3967355678646	11.2523040101617
jgi|Punst1|112106|fgenesh1_pm.3_#_597	924	.	50.3370165866261	40.9310260530237	45.5525680708517	48.0674529829947	35.4758970517349	47.158442900647	35.5772187173141	43.799541031557	39.6526654860247
jgi|Punst1|112139|fgenesh1_pm.3_#_630	342	.	3.41250234799733	5.64116993189583	5.25645686244289	9.33742647693242	4.02558073913371	6.31217862743954	5.31259510093478	6.73612622707552	3.94993994935298
jgi|Punst1|112164|fgenesh1_pm.3_#_655	1111	.	49.8871815693783	39.1794654403661	22.2177471495916	136.443506732084	13.5328253624677	12.5402324317464	17.2475574565064	14.2559107033405	59.7965659444216
jgi|Punst1|112189|fgenesh1_pm.4_#_18	591	.	64.5277802901245	73.8949006399607	121.994030620384	74.6549156362468	109.74645832305	88.1260159403317	110.317094020143	100.00030575056	57.974983862077
jgi|Punst1|112195|fgenesh1_pm.4_#_24	2644	.	0.705383094136407	3.83535512880098	0.941427570266451	3.50012951484876	1.10753496453797	2.35337477615538	1.82182966079623	2.3039562422046	1.15404204914472
jgi|Punst1|112199|fgenesh1_pm.4_#_28	756	.	7.93064271163899	13.2870531453745	8.82574510740755	11.982576931768	12.1984528973447	8.90247041713112	9.52943069184841	8.76097369414286	16.1131374840364
jgi|Punst1|112202|fgenesh1_pm.4_#_31	960	.	26.7574058187181	22.9035578593392	33.6350060628287	20.4679008570564	46.32413073768	35.6959668777467	45.114588484319	36.5730362971838	32.22213578483
jgi|Punst1|112260|fgenesh1_pm.4_#_89	4170	.	32.5559655869987	29.3806378040453	28.0923002896542	30.1242021275693	22.2461948965282	40.7278052073644	23.5485644246488	28.9403665474699	35.2190095194357
jgi|Punst1|112289|fgenesh1_pm.4_#_118	3004	.	19.1130335354485	20.2649676068068	20.9223189143004	12.5070994896018	20.1363270146966	17.9234823844238	21.1549632805687	21.0822622082654	25.6734143131048
jgi|Punst1|112290|fgenesh1_pm.4_#_119	1790	.	11.7998791344389	8.44433053529497	15.1804757424473	10.8679723720283	14.4670311798237	10.6717038654772	13.3960636633094	13.7982757529583	11.745057015242
jgi|Punst1|112316|fgenesh1_pm.4_#_145	1088	.	32.001618985861	23.3891214926665	45.6767110612006	23.5707315986295	59.0517174600863	23.8265826931305	50.7393485119909	40.5160561688972	59.2633418122275
jgi|Punst1|112326|fgenesh1_pm.4_#_155	837	.	28.7073252551325	37.2227983456082	37.090846562035	26.4734584336113	37.6490394575133	25.5099395762954	38.0888757536637	37.0779454173952	28.2893398267556
jgi|Punst1|112330|fgenesh1_pm.4_#_159	1134	.	220.342716967904	130.297483066863	210.537463598468	76.2057410624669	319.761341114756	142.583501936909	270.550131978539	251.948804252073	279.377687373467
jgi|Punst1|112342|fgenesh1_pm.4_#_171	1521	.	192.594363285199	150.366461788758	198.199766265257	176.40418096971	129.883300038246	130.492703584457	135.497858673835	144.661913342886	118.81674993345
jgi|Punst1|112343|fgenesh1_pm.4_#_172	957	.	173.756967701541	244.631725810073	259.609965371463	218.191481367694	104.424730163042	116.484562943026	112.477750691695	126.242672366818	183.761697592469
jgi|Punst1|112344|fgenesh1_pm.4_#_173	956	.	5.3140296223921	10.6074047704496	5.26163803371461	11.6231465138845	5.07468606027076	4.89576134252273	4.66293042319811	5.00493961866876	4.67888803565536
jgi|Punst1|112349|fgenesh1_pm.4_#_178	1069	.	89.3839765125827	138.965920473849	112.15464129743	155.064098269879	174.927433732614	93.7250677637721	122.788592358005	169.254805225781	89.9469905923145
jgi|Punst1|112359|fgenesh1_pm.4_#_188	612	.	621.52806605526	640.279643334751	393.333412630434	685.844063186663	378.216653869832	389.643641397964	432.58223494749	492.943087851892	277.149786923493
jgi|Punst1|112365|fgenesh1_pm.4_#_194	447	.	19.3002402832253	13.4832378226887	13.070585688155	13.413358292024	20.4353865325662	15.6652816153544	17.298479630982	16.7994536765333	14.2651653964759
jgi|Punst1|112386|fgenesh1_pm.4_#_215	570	.	403.799395484202	479.67660491975	818.005773505007	327.057654333859	955.519512013613	489.326452421259	830.099161957223	626.692912718191	756.615140592217
jgi|Punst1|112395|fgenesh1_pm.4_#_224	1592	.	9.70981999380101	10.0554281592633	10.0326296155468	6.83644979750177	8.31847391069373	7.44095268438602	8.85150548421349	8.27898099842722	9.25682592059424
jgi|Punst1|112407|fgenesh1_pm.4_#_236	2735	.	105.880637697634	118.787712566062	137.387786079025	72.7608585425594	60.3418677562619	58.0574588293198	60.3060968663121	64.0246963020705	77.1383414684134
jgi|Punst1|112413|fgenesh1_pm.4_#_242	1305	.	81.3472263569528	100.651718447444	94.7598349448823	24.919955081716	64.8226464767477	44.5806989632887	68.9657493936906	61.9562803511522	56.1518205503246
jgi|Punst1|112416|fgenesh1_pm.4_#_245	476	.	127.327412435552	101.059763040995	103.169221266978	78.9998163436367	112.663101766415	54.6513159363378	103.148648792842	97.215266431387	87.9575979695611
jgi|Punst1|112417|fgenesh1_pm.4_#_246	2766	.	59.0048957729262	51.2228868762679	54.2129673589281	66.5733416752683	115.151734963806	114.118353646522	111.553643056089	137.273580855231	64.7471870046953
jgi|Punst1|112418|fgenesh1_pm.4_#_247	1729	.	20.2103080234981	16.4885490044624	12.8767641482329	14.1537711499408	14.4845071492849	12.4751359298607	13.3799194274757	13.6829343395287	16.3282194494386
jgi|Punst1|112427|fgenesh1_pm.4_#_256	2274	.	81.9702343064773	78.4321775641999	50.9371953980135	59.7404734799656	41.6113239613683	55.9463558837123	44.9200664797853	60.1908835385295	47.5409603572623
jgi|Punst1|112431|fgenesh1_pm.4_#_260	1124	.	43.5892347752303	38.158903517143	36.7089514224841	67.7806019069037	27.3358830364051	48.8383561418416	28.5888887775641	29.3842300674343	46.3132498761359
jgi|Punst1|112433|fgenesh1_pm.4_#_262	335	.	213.912664743444	148.212119981001	277.757275928854	168.764811106226	229.360252193678	207.564193959857	207.3582763145	209.744873655596	202.8363631155
jgi|Punst1|112435|fgenesh1_pm.4_#_264	419	.	158.603029245908	102.896969083797	153.879469458966	111.444693204761	183.691654893521	103.130271069009	179.552858267598	149.615089272474	185.980684741171
jgi|Punst1|112438|fgenesh1_pm.4_#_267	354	.	28.5401554797364	50.3106385199433	77.3459871571453	42.5271167145518	53.0278476540768	28.287478754274	51.3847516295972	48.7457974023524	78.7359222202513
jgi|Punst1|112453|fgenesh1_pm.4_#_282	835	.	51.920279648047	40.4817523375241	53.9478085164204	29.8930012100078	47.9984213638505	33.2401810355157	49.388713102109	38.6788926458317	69.3286658623608
jgi|Punst1|112485|fgenesh1_pm.4_#_314	2676	.	54.6612483724057	123.939010079343	60.8744485142446	134.21514445499	71.36573259732	51.9143807504451	66.1358254810264	76.6444934887042	63.991219594994
jgi|Punst1|112490|fgenesh1_pm.4_#_319	312	.	71.1819423596118	57.5431609295833	70.5830962346298	61.2026529008039	52.4615746324283	28.6067772184736	59.11450018283	59.070645375893	53.7887162777646
jgi|Punst1|112495|fgenesh1_pm.4_#_324	4291	.	24.8303788542286	20.4182774273128	18.2323188196235	8.96847513991305	15.0695591926515	27.5009192863136	15.2875349260856	20.1175400573749	13.171676325643
jgi|Punst1|112496|fgenesh1_pm.4_#_325	1332	.	47.2967038465015	67.1774254521095	56.3081549112077	31.9496553500553	49.7110002470887	27.3066596425516	44.9183087980985	39.5467327432077	46.605894648109
jgi|Punst1|112500|fgenesh1_pm.4_#_329	822	.	114.293919881648	70.1207257233996	69.6683443543359	65.0524996553573	94.8565065927536	95.4051553558244	101.984511080379	102.538232506968	92.8064510988209
jgi|Punst1|112501|fgenesh1_pm.4_#_330	573	.	160.506370061857	149.037605542672	116.625387346118	91.8428031129409	106.519817044931	149.907646676299	115.552339418092	94.482105561965	117.589276993324
jgi|Punst1|112504|fgenesh1_pm.4_#_333	1235	.	43.4144416363317	56.1090198896817	43.0951704482707	27.3614446810707	39.8665204627175	20.2707843704717	34.7780152278367	29.2363821749106	27.0550701253907
jgi|Punst1|112535|fgenesh1_pm.4_#_364	1319	.	56.3855023829555	61.7107563067202	71.5670724953623	28.0647230849435	119.554472361787	99.9605295478931	118.303850486648	90.1006479648406	74.0195170466319
jgi|Punst1|112550|fgenesh1_pm.4_#_379	2628	.	178.394678547543	130.710626924177	135.200404724892	182.990848405424	92.9923155804427	154.639293578112	93.6156601670377	115.22484621696	142.752074649628
jgi|Punst1|112563|fgenesh1_pm.4_#_392	1693	.	30.101777947426	23.0172885202329	25.1167834040078	17.5343085454273	37.0458050299487	27.7417285189277	37.0000330375479	25.0954292301306	25.47765842317
jgi|Punst1|112580|fgenesh1_pm.4_#_409	2506	.	48.9363506279662	49.9648340066843	27.9081265239649	35.8234791636012	35.4219895433658	37.3748521621616	35.6778737716334	41.2092002308081	27.723792989889
jgi|Punst1|112588|fgenesh1_pm.4_#_417	480	.	6.17386913768194	7.60683792572688	7.74253351553337	6.24559495472367	15.6614260184392	6.46268960941735	14.8768106416584	12.3679163755776	5.00872411497282
jgi|Punst1|112597|fgenesh1_pm.4_#_426	393	.	44.8942495696569	32.9032064149578	39.3215691127958	36.2339859968702	42.0381255811825	39.6976068146881	33.2761038427626	40.5828861361097	45.5990024858366
jgi|Punst1|112621|fgenesh1_pm.4_#_450	744	.	29.3891242299419	30.8816831975558	38.6603924076445	24.0889005967603	35.4820004318728	25.5289040598377	44.695743366998	34.2990844118089	22.7978050533841
jgi|Punst1|112654|fgenesh1_pm.4_#_483	1433	.	105.037301346849	85.8419665177089	86.3317805804142	51.8233353019761	91.1030938841811	106.300764486777	94.281987855235	114.003666167274	105.931036584135
jgi|Punst1|112655|fgenesh1_pm.4_#_484	783	.	14.8613438968565	14.5597593853529	17.0428181384422	16.4801306151629	22.3555239076358	14.6887865828526	21.7743974024681	19.8316678201633	21.396857407503
jgi|Punst1|112657|fgenesh1_pm.4_#_486	684	.	91.36807757236	51.6097116909808	81.9046956306606	54.7859206554708	160.032808907307	105.317904746061	146.096365275707	140.972872434903	107.359644042991
jgi|Punst1|112679|fgenesh1_pm.4_#_508	459	.	63.6659319257665	43.6649040620541	43.4589265331534	24.7055077492906	37.6597901826582	22.8835976538021	32.4497087902514	38.8495666075113	36.9121427901075
jgi|Punst1|112680|fgenesh1_pm.4_#_509	2832	.	13.8014115400311	12.1779220141716	10.3701729940017	8.75625969149726	11.9142894030696	19.2106315181313	13.3534705889923	16.1834170130724	9.72023713564702
jgi|Punst1|112690|fgenesh1_pm.4_#_519	747	.	29.5621216869979	19.167507991239	77.6581824320687	30.1864970048457	49.3231797274466	43.1787017094589	59.6755218818928	43.8878288937358	26.727738406975
jgi|Punst1|112696|fgenesh1_pm.4_#_525	1281	.	18.605400940445	15.7453135633712	16.3140970888816	10.4549008304304	12.6922291353617	16.2574034465642	15.4699204654746	15.5285244577143	18.9229169804709
jgi|Punst1|112717|fgenesh1_pm.4_#_546	868	.	95.5294834242607	69.8764287995454	39.2312704548727	45.9503599954825	61.9340499496739	82.1355652518723	67.8346542551226	78.3213467707153	30.8324056408818
jgi|Punst1|112719|fgenesh1_pm.4_#_548	1280	.	100.760404806879	95.4799334618393	120.094797477276	41.9795628274701	87.6857747427731	70.6927538854688	88.9637677794437	68.6004018369258	133.800094070334
jgi|Punst1|112738|fgenesh1_pm.4_#_567	1447	.	16.573782695229	16.4072609261611	10.3690045608776	18.8262998665268	15.057078870848	18.0781986528058	15.1844540066897	12.8591937065697	8.74489800580001
jgi|Punst1|112748|fgenesh1_pm.4_#_577	399	.	81.240497074592	116.806184493021	159.643215973369	106.005652190014	73.5558494238988	73.1545887986811	67.0869567397113	90.2714937793252	102.91941434468
jgi|Punst1|112750|fgenesh1_pm.4_#_579	669	.	5.18221472366675	4.19465713647696	2.99721393363853	1.75349127213923	2.35190879826389	6.64352221669316	2.52637748047373	3.24491213387753	1.77920089788034
jgi|Punst1|112754|fgenesh1_pm.4_#_583	1074	.	23.9598484772057	24.8668313055891	21.019615478834	16.2018348594726	27.7742581722353	13.4958711435838	28.0314107492158	20.5633496647225	11.2410565906382
jgi|Punst1|112776|fgenesh1_pm.4_#_605	621	.	2.50579882558258	31.8889275488987	4.45363123239308	259.846134978296	18.3341264028914	7.47836727411178	10.1721782165185	14.7319906643984	49.5153615420564
jgi|Punst1|112778|fgenesh1_pm.4_#_607	24	.	0	0	0	0	0	0	0	0.922978833998328	0
jgi|Punst1|112786|fgenesh1_pm.4_#_615	500	.	1.18995964228989	3.82667130586785	2.07427874648708	3.12822842949638	1.0489513240257	7.2926350118899	2.28169782148985	1.24048355289375	1.41700642938327
jgi|Punst1|112801|fgenesh1_pm.4_#_630	2803	.	42.3877607972854	42.6740518144556	38.8449334764006	33.5041114200877	41.3206238653243	47.7435942679679	41.7637439676909	41.8610250476416	32.5495257342934
jgi|Punst1|112802|fgenesh1_pm.4_#_631	562	.	175.802448521305	92.8296894483956	150.188361789686	88.4220854645236	160.243490743991	157.457700766625	167.135042084221	143.708789840195	183.891463077734
jgi|Punst1|112807|fgenesh1_pm.4_#_636	394	.	39.9886379205677	61.5521050785215	65.4573580744231	69.3066683565452	45.6475750673196	38.3076516522236	36.8379019402972	41.3232148013465	112.23362260479
jgi|Punst1|112821|fgenesh1_pm.4_#_650	2676	.	106.252504854058	135.605400240169	118.260760122962	83.0594719948726	80.0383962909182	173.795897009554	84.815228977279	102.206454380066	101.919264132348
jgi|Punst1|112833|fgenesh1_pm.4_#_662	1434	.	61.4464596427051	63.1663170869225	50.48279515509	70.2615230125727	49.0552985826174	99.8760614966846	50.3567020110304	101.18010648852	47.8066743748694
jgi|Punst1|112835|fgenesh1_pm.4_#_664	2519	.	62.2469498654102	62.0245337538028	37.2749839583096	59.143262784742	37.1911334366991	79.5274998926567	35.0492376310635	56.605460145587	51.4937548812008
jgi|Punst1|112840|fgenesh1_pm.4_#_669	333	.	4.74169642631108	3.78262053507958	2.95880601976385	4.20776471685261	4.33125546707307	3.15967333519799	4.1872999727041	6.91818369267216	3.7020888695599
jgi|Punst1|112855|fgenesh1_pm.4_#_684	1032	.	27.9617454704747	23.5613442403443	24.5047626462419	23.1446971780205	34.918457956201	27.0531192952354	38.1593161360275	31.1237048673855	22.2345517892246
jgi|Punst1|112867|fgenesh1_pm.4_#_696	1051	.	59.8768392061993	51.034420682443	53.1891648123947	54.0408158164069	58.3651753595808	68.7144202449543	51.3597097465074	60.468725588762	52.0018439403547
jgi|Punst1|112877|fgenesh1_pm.4_#_706	3329	.	16.6765377232438	14.1292184243393	10.7535578351225	7.63498227385343	9.74168772438003	19.1544620445333	10.3825462989592	11.9108352984585	8.15129862501942
jgi|Punst1|112878|fgenesh1_pm.4_#_707	1146	.	26.4282384644025	20.9392827055378	23.1531259151954	17.8567431439402	20.3848343038007	15.5606353413729	19.6520092245829	21.3589866296995	21.185029223473
jgi|Punst1|112887|fgenesh1_pm.4_#_716	452	.	0	0.14110144933141	0	0	0.0966953654153482	0	0	0	0
jgi|Punst1|112892|fgenesh1_pm.4_#_721	1518	.	4.86922271789343	6.38618838923927	5.14698064016337	11.0336339808488	4.03088453457393	4.05122488517668	4.02217019476508	4.71339388745391	5.31766356569173
jgi|Punst1|112904|fgenesh1_pm.4_#_733	954	.	42.5293994069501	34.6800443731472	34.5169550319522	29.4432750941854	39.2394658031101	27.6106522869513	36.805863996779	39.3107714706709	31.9296801645448
jgi|Punst1|112923|fgenesh1_pm.4_#_752	1602	.	25.6478985130546	17.0890413862232	25.5400426182632	14.5232203148435	31.6884353635	25.0371364328305	34.1827388987243	35.9097532867964	23.9499442902212
jgi|Punst1|112928|fgenesh1_pm.4_#_757	1606	.	234.431111873437	301.525099186676	258.165473294101	167.879319904869	209.360277494025	189.191563685532	203.809466516433	214.8391280452	158.841185633316
jgi|Punst1|112944|fgenesh1_pm.4_#_773	1038	.	60.4613961571816	54.0852186414607	81.2159396806156	47.8426072430202	100.760296981113	59.2637135261042	102.947509286873	63.4027772441395	169.785946991486
jgi|Punst1|112947|fgenesh1_pm.4_#_776	2684	.	25.3478592265265	25.3899546095367	20.2095339868246	17.057722240757	22.2114009868829	27.4951984010352	23.2521090849789	25.4692639199896	38.2954258691125
jgi|Punst1|112956|fgenesh1_pm.4_#_785	351	.	0.130392246580089	0.0908516454384579	0.492468838197312	0.18567357724931	0.622596939711358	0	0.722284843776464	0	0.430619237799285
jgi|Punst1|112961|fgenesh1_pm.4_#_790	1730	.	24.7489383139661	54.7180817508126	25.0691973744513	55.2073550509025	20.9689209764289	23.0169008298081	21.1756798461967	24.584314838522	35.452463363279
jgi|Punst1|112971|fgenesh1_pm.4_#_800	1260	.	19.3513736089725	16.0456984650808	87.8824712301338	10.6291491776043	85.8343270933064	22.9064643131897	79.5274306828804	60.8111197485756	34.1356099099579
jgi|Punst1|112976|fgenesh1_pm.4_#_805	699	.	100.472822223717	39.9181854152881	153.493659745414	64.6120142358426	80.2845433982472	39.3182230585741	51.9859091421944	48.0741250189001	40.1518941506695
jgi|Punst1|113031|fgenesh1_pm.5_#_50	1023	.	25.6464533026048	18.0641578832716	24.5513768218127	23.5075816732682	29.8211153539401	26.493137216565	29.9038634147687	28.8640653541295	43.8584036256491
jgi|Punst1|113064|fgenesh1_pm.5_#_83	1056	.	30.2842475251334	22.3464075626752	27.5490146017815	29.0987946754171	24.0467455515676	19.3949403748862	25.7683325799569	20.997768473462	18.7681785912002
jgi|Punst1|113068|fgenesh1_pm.5_#_87	1902	.	17.4937446401511	15.8522507873206	16.113285215219	17.0638117539563	16.1658179208745	21.0499101119547	17.9833546218019	16.8057849521715	18.1434436962394
jgi|Punst1|113078|fgenesh1_pm.5_#_97	556	.	115.05714513079	214.303916882122	301.006696994723	405.914832559426	447.596585656649	170.478622790386	492.68075462026	273.387658657404	257.286910793176
jgi|Punst1|113083|fgenesh1_pm.5_#_102	2991	.	23.1324934962805	20.1824606653511	19.8111767049975	14.6314317285664	16.3588126497098	21.5798268539485	17.6092248008662	20.8480274239141	30.0519696324124
jgi|Punst1|113123|fgenesh1_pm.5_#_142	1184	.	47.8937109146692	30.6903994442315	62.4561125948179	37.9249258854695	71.2257734975923	42.3644778806045	64.576016766546	51.7304691082171	30.3228205792293
jgi|Punst1|113124|fgenesh1_pm.5_#_143	1777	.	70.8793761218516	70.4625064832588	54.8238370624704	39.16887031868	66.5063867043117	60.3437029193946	57.5191962127592	58.9750752546461	79.964774754392
jgi|Punst1|113143|fgenesh1_pm.5_#_162	1461	.	10.6900891889492	10.1931068893468	10.6245854115069	9.03300047018333	8.48099761468415	9.18840075597121	9.84761969499954	8.83937018843574	10.057738995691
jgi|Punst1|113146|fgenesh1_pm.5_#_165	333	.	67.517633896386	41.896113521451	63.1731039658352	35.7170725965396	54.4031936697512	41.0212762311049	47.5829542352738	52.5515876654904	83.3608286835384
jgi|Punst1|113154|fgenesh1_pm.5_#_173	1154	.	141.467339156381	84.4338112007453	69.2025405023852	146.663944818784	144.753464775643	94.0842161509632	161.673354046929	179.8225105767	133.932075049912
jgi|Punst1|113157|fgenesh1_pm.5_#_176	0	.	0	0	0	0	0	0	0	0	0
jgi|Punst1|113162|fgenesh1_pm.5_#_181	0	.	0	0	0	0	0	0	0	0	0
jgi|Punst1|113165|fgenesh1_pm.5_#_184	1612	.	171.678480316292	98.564876868727	130.907748847778	194.725912823993	193.655263437075	100.067452016785	223.338919768453	139.91717847798	141.27870554
jgi|Punst1|113166|fgenesh1_pm.5_#_185	1904	.	49.5776454876961	47.615662301218	60.1820457390706	76.9460949482215	63.2295260422965	46.3621519083368	67.2530077811332	62.5686575955001	80.7038745810515
jgi|Punst1|113171|fgenesh1_pm.5_#_190	375	.	47.4763385487968	35.5030060044406	51.8108735789217	29.7181700802156	71.3286900337474	55.8255443032898	72.2819334560859	66.4544760478797	45.5457355435548
jgi|Punst1|113175|fgenesh1_pm.5_#_194	1665	.	52.605342236828	28.2882558496837	28.3733924632092	16.1852159108703	18.5456484090129	27.8922887520926	18.4748750310823	28.244815345275	22.1671436220238
jgi|Punst1|113187|fgenesh1_pm.5_#_206	321	.	80.6281066037545	64.7216084053194	77.3815825208186	57.862480685778	104.29604286133	48.8277975409004	96.946489300062	73.3552523768391	106.621272973117
jgi|Punst1|113192|fgenesh1_pm.5_#_211	3063	.	16.9182024282721	18.5107780548292	15.7337282218032	11.1916976406239	11.9218471980557	10.7258045444769	13.1120166583603	13.4442127514428	17.2356957897669
jgi|Punst1|113193|fgenesh1_pm.5_#_212	2682	.	66.0022142842129	52.6963933246529	57.4899528295574	35.9390523802599	67.1483334987553	106.417044755773	79.9385115187636	83.7742667851906	57.0183944291733
jgi|Punst1|113194|fgenesh1_pm.5_#_213	570	.	45.0851780800118	35.1617385341804	23.7450330189968	14.2919793014272	16.8691002401793	25.5563669134485	22.0534471050432	22.3846656161279	30.3289095411858
jgi|Punst1|113197|fgenesh1_pm.5_#_216	1789	.	10.4569807753793	13.876763609177	55.5962358267498	13.5333619987645	68.808724709297	26.5167184703816	50.9216870911964	50.6673590437719	61.4141728225904
jgi|Punst1|113201|fgenesh1_pm.5_#_220	1184	.	38.0269879841048	32.0774600597452	24.483146522092	10.2105569691649	24.6032537113995	32.5892384998357	25.1951742675775	28.9802881188529	25.7710065704277
jgi|Punst1|113203|fgenesh1_pm.5_#_222	716	.	110.088525673279	12.5373367388478	9.65679118476294	9.1931759595884	9.70572977886905	134.257736902098	9.32413241763388	33.6294299180843	7.54681264066324
jgi|Punst1|113225|fgenesh1_pm.5_#_244	614	.	5.03146303273414	6.90753642345852	11.7959119812444	17.4604226605644	10.2147472175412	3.66363111751644	11.7677140630584	7.86486198612256	18.4626244870785
jgi|Punst1|113234|fgenesh1_pm.5_#_253	526	.	40.5252781073792	14.6107063484498	31.8765903690188	12.4519548940267	35.5217594281516	37.9716964043413	31.1279364113265	38.0702448335128	18.6779047726059
jgi|Punst1|113235|fgenesh1_pm.5_#_254	1317	.	5.55154642999271	6.25914029718323	7.7437639865058	8.73405969700884	8.39612392364279	7.17646173308597	9.11164798367667	6.29055278205695	7.25180207596299
jgi|Punst1|113247|fgenesh1_pm.5_#_266	4615	.	1.50988712008198	1.73437070742656	0.636741399246666	1.49689514954233	0.942313621709614	0.817617267116799	0.654634221084725	0.806381507839926	1.32438159597108
jgi|Punst1|113252|fgenesh1_pm.5_#_271	429	.	224.437654425978	145.247003334611	186.596442792962	141.584542360656	160.409271530542	125.929020778439	151.778310580845	139.105173638685	207.970741605444
jgi|Punst1|113253|fgenesh1_pm.5_#_272	3208	.	17.8191491609927	14.2794402817933	10.3078118298779	11.5086074222627	14.0601330838856	53.3369107022133	15.6409679679228	19.886626248742	13.6856554043199
jgi|Punst1|113264|fgenesh1_pm.5_#_283	959	.	20.6288624119598	22.7778053920705	5.9120909701752	10.8732305509085	1.09379700106955	10.6688822485744	2.29112668901773	7.85350081900559	3.15218670422417
jgi|Punst1|113280|fgenesh1_pm.5_#_299	1087	.	3.56836316198671	3.94577806377818	4.86606329672682	2.727966757553	6.99622548223211	3.4879894856101	9.65964613172898	3.85154736984031	12.72307520771
jgi|Punst1|113304|fgenesh1_pm.5_#_323	1097	.	26.4301042490235	22.8774712679884	27.0078530194383	16.5453436952055	23.287452479984	22.6223592526551	26.8274170746426	31.0968985456502	24.2411005695163
jgi|Punst1|113341|fgenesh1_pm.5_#_360	1008	.	7.94577752597418	6.99152082173276	5.95051856011092	6.78869016817791	17.4088110365541	7.95463327029371	14.3570235130121	9.38361814564967	10.1823907772812
jgi|Punst1|113389|fgenesh1_pm.5_#_408	689	.	61.2449921955611	68.9615414337577	95.8362942861713	55.8071714260663	83.4796772144302	83.6744942478684	83.0661640382734	88.6702684760775	57.4274932701677
jgi|Punst1|113391|fgenesh1_pm.5_#_410	1172	.	26.0274383560716	20.7876626683947	25.0435531252493	16.292856403627	20.0631332595928	27.0101032715006	22.1903837872425	23.587936890715	24.2898115753498
jgi|Punst1|113407|fgenesh1_pm.5_#_426	1209	.	28.9218415317643	20.3888676553339	18.8297843198476	29.3244462649233	30.5835683804018	67.35684392013	32.9921077028217	27.8130396031655	29.9888099033526
jgi|Punst1|113412|fgenesh1_pm.5_#_431	249	.	3.72207024349248	6.14726314195638	5.13710265194257	3.66425686185988	6.14345654968196	2.76848818609579	6.02411666390671	6.49421251873523	3.79385924868346
jgi|Punst1|113425|fgenesh1_pm.5_#_444	633	.	4.30201717804403	3.75312022494938	4.06881955274585	5.40521302489994	5.04037958490494	3.66829863919701	4.33884378903634	4.19933497932889	5.23076096365284
jgi|Punst1|113441|fgenesh1_pm.5_#_460	3187	.	15.9260607190207	16.0995558287349	16.2171672732883	19.6107302053069	17.2247001225849	23.7419590427161	17.089730803963	14.8047310931894	15.5157831913121
jgi|Punst1|113442|fgenesh1_pm.5_#_461	258	.	254.826628823708	200.850803360312	220.425616148013	301.102090436021	238.775337728395	113.978184217223	174.501078725053	186.999804692871	147.119685614005
jgi|Punst1|113462|fgenesh1_pm.5_#_481	2622	.	14.0471164427154	12.3140881553242	10.7854056358151	7.29512334777196	9.15965472527524	8.73834301036479	8.66183983848062	10.1717758913866	13.1774752490956
jgi|Punst1|113464|fgenesh1_pm.5_#_483	1187	.	12.4444130175965	8.70430709843571	8.32973492692087	11.5848111243986	10.2730068591396	19.623331018175	10.6079121158847	19.3522301773803	6.15588021975828
jgi|Punst1|113471|fgenesh1_pm.5_#_490	1332	.	123.223976875783	193.12911301574	123.582060202681	60.2542121953952	118.814212471755	104.18750437183	126.570658265828	147.210966460418	109.314457453949
jgi|Punst1|113473|fgenesh1_pm.5_#_492	952	.	95.9102087252884	108.194575612335	63.0236478383811	92.8966644526126	18.318083783537	33.5758782007766	17.5539116168541	26.1536523381711	34.8694719387452
jgi|Punst1|113476|fgenesh1_pm.6_#_2	1202	.	13.5551527151927	13.1986201793487	24.87868990171	13.121035772638	17.1807231212612	11.183356395664	22.2341448217836	16.1068253094417	167.745896998095
jgi|Punst1|113487|fgenesh1_pm.6_#_13	1206	.	45.0561163831061	34.9165247332676	49.2196877794129	30.5862577925468	39.7017058965641	47.5934943392895	39.7660927982154	42.9621391586486	53.8446776980686
jgi|Punst1|113504|fgenesh1_pm.6_#_30	325	.	16.3003347449769	18.544637866898	15.9028037230676	27.9735811483811	15.532548451919	12.1683462119556	17.7465386115877	15.6082820666302	14.2863314880385
jgi|Punst1|113540|fgenesh1_pm.6_#_66	931	.	1.48708085512969	1.88387864144944	0.742670514316892	1.05002296908445	4.64760924984533	5.41693394815769	6.46739745320252	11.0400561712195	1.03497784315857
jgi|Punst1|113568|fgenesh1_pm.6_#_94	2396	.	10.4008768657193	11.7387454499702	10.359850723273	8.45922928468779	12.987850283568	10.599848230307	12.0271278848704	12.2406408301882	11.0435030848707
jgi|Punst1|113569|fgenesh1_pm.6_#_95	1376	.	35.8807290954892	24.3454348765393	36.1415937115027	22.0237739176934	43.3886721359951	773.82204533813	40.1809000783197	99.3436462430875	29.3253050538307
jgi|Punst1|113570|fgenesh1_pm.6_#_96	735	.	25.3278955783053	92.608048779761	23.588453318895	21.9454800538649	12.7551053856866	16.4378614340497	10.1178840156768	20.0719641940534	12.2228853908707
jgi|Punst1|113587|fgenesh1_pm.6_#_113	2338	.	32.9505752432135	41.0818861322853	30.9337834163884	20.5158978837801	29.0316047585527	31.1064159130211	28.5365844511966	27.7225259361414	36.752467869034
jgi|Punst1|113612|fgenesh1_pm.6_#_138	2525	.	82.6038626020658	77.5753415719249	46.4145541293149	48.3300968170955	41.3781871300896	69.4885629624147	47.3575712124406	73.9815968992434	85.4506319395747
jgi|Punst1|113613|fgenesh1_pm.6_#_139	1113	.	40.3911071476691	51.8159258510183	35.9846050884289	38.0898583667901	38.2479256364566	54.0151721835636	46.7903325178237	30.0925929273417	123.931832157172
jgi|Punst1|113631|fgenesh1_pm.6_#_157	3334	.	16.1024255964889	13.8402154058958	9.24424866273361	8.35656402225618	10.9003577525416	12.7595593589355	11.5012595980917	11.9461255682951	12.1399001133626
jgi|Punst1|113634|fgenesh1_pm.6_#_160	961	.	0.119062639307001	0.165915335842345	0.575588968848305	3.01782355863226	76.6793241548441	22.1994573800677	108.514090712548	61.4755766977784	2.10855275131954
jgi|Punst1|113636|fgenesh1_pm.6_#_162	2768	.	18.7501977873046	23.5077155576329	19.4338736123187	14.2562493531736	16.5635527893629	19.3336723940586	17.2647735770246	18.1981549292965	24.534824712997
jgi|Punst1|113637|fgenesh1_pm.6_#_163	390	.	467.945174914295	559.119196357358	1163.94517439097	389.524597711328	1538.74211052723	700.377633461068	1137.54445758465	1027.09084647334	1149.65243854023
jgi|Punst1|113668|fgenesh1_pm.6_#_194	815	.	1.19332904193772	0.54778525850869	0.678700612347511	0.479789636425825	1.20661578683938	0.756797577768387	0.829519771502786	1.03283030258463	1.05478597197446
jgi|Punst1|113679|fgenesh1_pm.6_#_205	348	.	1.57819581205556	1.55779243773356	2.13587131462989	0.749096846143769	1.88389246412661	3.07560949349162	3.0354643219054	1.78230395530712	1.24870298374771
jgi|Punst1|113681|fgenesh1_pm.6_#_207	1620	.	38.9449042473081	42.6957307738033	23.1222327347608	19.9738350725945	25.589771883703	47.3678614647354	27.4518399304763	28.6191807342	27.5558184446529
jgi|Punst1|113686|fgenesh1_pm.6_#_212	1499	.	11.9914981656837	28.9106421207161	20.6874364642974	48.0633829331811	44.5955928979682	17.4873756504019	39.759034136479	30.2939016896049	53.5765183873777
jgi|Punst1|113693|fgenesh1_pm.6_#_219	350	.	66.6246634886484	46.8767234968811	52.6965576786122	45.5268958935634	51.3236897826859	40.3245916080337	47.0826534593144	53.9230605645652	41.5250360305936
jgi|Punst1|113717|fgenesh1_pm.6_#_243	1296	.	34.3963880457727	37.3144742499266	44.0944286000918	29.3925140985184	37.1469869924867	38.6473597825456	37.6077165793402	40.8503595047408	68.8239439621237
jgi|Punst1|113729|fgenesh1_pm.6_#_255	1049	.	96.0510432096942	43.9878724149251	118.099426247799	48.7698466228682	134.264602862758	89.1307069307432	148.109361466267	119.457569432112	92.7830774829098
jgi|Punst1|113734|fgenesh1_pm.6_#_260	4437	.	106.551426075692	74.6446701651706	61.7055462880491	40.7303049873857	72.3266949952922	92.1762924968676	74.4700580307458	95.5354859629047	69.4653576312644
jgi|Punst1|113740|fgenesh1_pm.6_#_266	246	.	1.02326110578399	0.648148933920706	1.26480411371163	2.51678269649522	0.177667907185924	0.442460563759853	1.03057715514447	1.08056058614438	1.6128528464525
jgi|Punst1|113770|fgenesh1_pm.6_#_296	220	.	3.64061079371908	4.34849012030437	5.34283919549702	7.10961006703722	3.07930786409059	2.30883966907414	4.22536633609232	3.82616680275671	5.43185797930254
jgi|Punst1|113771|fgenesh1_pm.6_#_297	776	.	0.294894836015537	0.246563872800763	0.200477971632128	0.167967591789969	0.0563225582058471	0	0.163351791343775	0.114182948535876	0.115649150164442
jgi|Punst1|113779|fgenesh1_pm.6_#_305	1734	.	13.1509491564843	19.9351773143058	10.3474689487389	29.6353339659974	5.6460278878738	4.66599415738908	5.26343211416344	7.24330794293498	12.2169816143483
jgi|Punst1|113788|fgenesh1_pm.6_#_314	870	.	51.6727612130525	33.0068727100957	23.6435987386937	14.7572078690322	19.2659402664681	37.0115718708314	20.5925899598062	28.9497085312027	19.4037585387579
jgi|Punst1|113790|fgenesh1_pm.6_#_316	964	.	0.189907379873906	0.132319201447713	0.0717247146088202	0.135210426586116	0	0.112910060876477	0	0.0919149046305389	0.156791859406171
jgi|Punst1|113802|fgenesh1_pm.6_#_328	1230	.	14.9210073970684	17.6037250452864	10.1886998048993	6.1462482693357	5.43663795988928	33.2582857092823	5.5135877800229	8.62647534605267	10.6793899190105
jgi|Punst1|113806|fgenesh1_pm.6_#_332	423	.	0.0540989108151434	0.0753875355765927	0	0	0	0	0	0	0.122829556526525
jgi|Punst1|113817|fgenesh1_pm.6_#_343	1421	.	9.58995516407231	7.4841360573946	6.61745037584431	12.9563179001397	7.64322085445654	7.54487116148135	8.07309613123901	6.99931028512737	19.7576500498573
jgi|Punst1|113851|fgenesh1_pm.7_#_8	1293	.	7.33592527409663	7.81808973936651	9.7323725666576	4.81351210068484	21.6672402262333	11.518689123527	24.1006007182373	18.896439051511	5.79734262292151
jgi|Punst1|113860|fgenesh1_pm.7_#_17	0	.	0	0	0	0	0	0	0	0	0
jgi|Punst1|113869|fgenesh1_pm.7_#_26	285	.	8.1900056351936	9.73451472545329	12.7367993205347	21.9524802069921	17.4825220670949	12.221226519009	13.6397790498419	14.1458650768586	8.93294111622905
jgi|Punst1|113880|fgenesh1_pm.7_#_37	428	.	0.614869513224918	1.11760260101281	1.25199846458527	0.609078744060821	1.07223412210571	0.254311445525523	1.87574673798491	0.983360626876724	0.915977676314732
jgi|Punst1|113882|fgenesh1_pm.7_#_39	444	.	1528.96516668186	1365.19084425556	1458.8470943762	801.505787315361	1070.55838254894	1022.99871939682	1046.49191249638	957.104105482375	1016.5425402864
jgi|Punst1|113883|fgenesh1_pm.7_#_40	536	.	0.341549839922472	0.416459874705767	0.322493586207568	0.0607942403120409	0.163083228237826	0.507673967746846	0.275910115229909	0.702565978118131	0.19386903884597
jgi|Punst1|113905|fgenesh1_pm.7_#_62	790	.	48.0560624770918	70.9831380946056	37.2845040507804	26.3573044099181	45.2000649646094	40.7595791488903	44.4198321787932	46.4900933702044	64.470803071898
jgi|Punst1|113916|fgenesh1_pm.7_#_73	789	.	10.528306282325	9.5788033321787	7.22974214555066	10.9032042853169	11.1897004358466	7.44948812292254	11.380105784786	10.1632954496546	7.57891905196123
jgi|Punst1|113919|fgenesh1_pm.7_#_76	1494	.	291.340070231888	157.694375322131	306.120409831298	124.541111197738	258.288466081629	188.536473971532	297.896811365866	292.031985773993	876.928434487564
jgi|Punst1|113948|fgenesh1_pm.7_#_105	949	.	45.8159058188943	47.6485766747507	60.3267580643239	42.0283587735288	50.8218206033701	38.8241660746541	49.5779285062043	49.4848925962434	34.2231689794148
jgi|Punst1|113966|fgenesh1_pm.7_#_123	843	.	5.59201766383151	6.69553994798941	5.45431145280311	5.56624275711099	6.27338425302043	3.48614835645664	7.36807652912895	3.99410057701768	7.48004580160802
jgi|Punst1|113969|fgenesh1_pm.7_#_126	1397	.	21.5406217941084	16.3439313708028	15.3677773988127	15.8146838105356	24.5906627500656	16.7254527208521	22.3820407208899	18.7106374937958	27.5895310517001
jgi|Punst1|113976|fgenesh1_pm.7_#_133	783	.	187.819914558798	165.431447897352	185.329609160909	127.429696827346	399.441021430816	176.172765261848	382.063775983826	232.576520898092	250.048248209306
jgi|Punst1|113987|fgenesh1_pm.7_#_144	315	.	27.8238426738113	22.2716319389134	27.2729242593672	24.6203163432585	26.3625332757781	23.8423035214595	30.9860197980103	27.0740457972843	18.6385078489249
jgi|Punst1|113988|fgenesh1_pm.7_#_145	270	.	25.5959980036715	29.1724633502888	16.3893629352066	19.3100520339283	10.2790754746345	14.4455180353448	12.2848613845647	12.4704695793552	19.5231996937251
jgi|Punst1|114007|fgenesh1_pm.7_#_164	750	.	1.40354214218808	2.25348421345551	0.829711498594832	0.60826663906874	0.466200588455865	0.483756883044106	0.338029306887385	0.531635808383037	0.541611346342051
jgi|Punst1|114008|fgenesh1_pm.7_#_165	913	.	174.598931422011	281.21982492876	156.858337117976	36.7615379972306	78.5325231409344	154.565092820377	57.4797917790433	69.9967737853716	46.5920405367862
jgi|Punst1|114023|fgenesh1_pm.7_#_180	2265	.	5.84977613249998	6.25107453938677	7.62400466424059	4.14334891324024	11.4138099367402	9.73921142022571	11.8832598502905	9.65276936854411	14.4828692451315
jgi|Punst1|114045|fgenesh1_pm.7_#_202	427	.	15.4345332813677	17.9235189970391	8.33921588166156	17.3993970024681	11.412770553168	10.1537964034726	10.6871092341445	8.40407893813935	7.92019206431243
jgi|Punst1|114065|fgenesh1_pm.7_#_222	1463	.	1.6971268361698	4.65364732172924	0.567130210932899	5.14511254851378	1.16510314527803	1.41357530759641	0.722037993180505	0.757057143402594	4.53287087458217
jgi|Punst1|114082|fgenesh1_pm.7_#_239	611	.	7.13481404558179	2.035463460568	1.1316305218151	1.75994848222484	4.75690555426274	5.93809594571325	5.42866215029864	2.71908658133714	0.7653226214345
jgi|Punst1|114084|fgenesh1_pm.7_#_241	1287	.	22.5460048177572	23.4521133838637	26.5664553260259	23.4201898575835	26.9301476286059	28.205056030631	22.5714013680145	27.0051988912518	35.5591175713404
jgi|Punst1|114106|fgenesh1_pm.7_#_263	231	.	6.43917555351674	4.48653742571086	7.5577977415294	6.06573874767065	4.4463124304841	5.65430123038565	4.5729072901432	6.80846724300066	5.29588261486677
jgi|Punst1|114109|fgenesh1_pm.7_#_266	1327	.	10.7607503447466	5.6352324869757	5.67938667086389	3.16771435729899	9.30446963819578	7.80591127217929	10.0778330472737	9.88220291895121	12.105598759941
jgi|Punst1|114113|fgenesh1_pm.7_#_270	375	.	24.4704521311922	19.941209360578	20.8349776313813	10.1667423958632	19.8135250093743	23.2687060744215	21.6902138586072	21.9152094344563	25.1156517350244
jgi|Punst1|114115|fgenesh1_pm.7_#_272	439	.	35.2119212531463	52.4097066663563	35.7525645749861	48.9899099152337	26.4328565422193	23.0583434571707	24.7361992796293	33.2020085341722	27.1888781097307
jgi|Punst1|114123|fgenesh1_pm.7_#_280	0	.	0	0	0	0	0	0	0	0	0
jgi|Punst1|114127|fgenesh1_pm.7_#_284	991	.	108.519276157365	60.6404479978806	48.0370305064364	18.2164327903317	51.5787324860432	87.3361789481621	55.7697191484233	49.5111552122615	24.722544060582
jgi|Punst1|114128|fgenesh1_pm.7_#_285	1073	.	180.383515923864	129.502331588375	153.138348587342	228.160727232897	138.735950979789	118.837155087967	134.853373885817	123.309284073931	185.579860360174
jgi|Punst1|114132|fgenesh1_pm.7_#_289	204	.	3.02874343343016	2.0321375398808	1.77940578742764	1.59733886310068	0.428493187918994	1.33388846427603	1.34631770512745	0.868685961410192	1.38922198959144
jgi|Punst1|114137|fgenesh1_pm.7_#_294	934	.	6.639743515495	5.95783496497091	5.49661659267186	4.46570796501981	10.1310653841704	5.82683611803661	9.02527391916934	10.9097284018646	12.5163844137173
jgi|Punst1|114146|fgenesh1_pm.7_#_303	1545	.	79.47135251066	19.1230364880613	39.986365911245	9.06916278777942	10.4103044024125	17.0371659538106	9.24384350549646	9.39108561194416	12.1951211365909
jgi|Punst1|114147|fgenesh1_pm.7_#_304	972	.	77.232957552469	66.5664958813946	68.5913333779206	56.5891802660953	74.8223166657561	52.2016976031776	77.5519911891841	62.648612707689	60.6795585861074
jgi|Punst1|114154|fgenesh1_pm.7_#_311	1839	.	24.2837478764455	21.7274748334802	19.9645099580322	14.5120711197069	30.1832558798404	23.6847527770983	30.3403819837406	27.9212389847716	21.1767591268173
jgi|Punst1|114163|fgenesh1_pm.7_#_320	646	.	51.4355025186034	53.8063947806495	64.6472839462433	45.8015901377501	88.0215217077807	71.7210765844416	71.4911053459582	73.5868449941949	52.6953835736081
jgi|Punst1|114177|fgenesh1_pm.7_#_334	2444	.	131.905108749519	101.831888320532	125.15833571275	113.81000185054	113.307344330108	113.99659691783	128.325620415897	112.452357382166	89.9795217392613
jgi|Punst1|114181|fgenesh1_pm.7_#_338	1909	.	14.0072112061867	9.65521221752931	15.8097201474002	7.30575436432933	12.7295472358627	15.0144553799703	12.2179267549657	13.4487057341527	18.9849665316184
jgi|Punst1|114205|fgenesh1_pm.8_#_6	987	.	6.06294221921142	5.2017399547849	6.91776515419112	6.40489187903472	9.78631554414383	6.19399960432613	9.09716663039125	9.08951800046986	15.7110169120746
jgi|Punst1|114217|fgenesh1_pm.8_#_18	754	.	133.585170514664	134.956986483469	241.586532167118	100.911988600713	231.544875321654	114.499287453924	195.465222550265	168.163316046889	248.345724520205
jgi|Punst1|114232|fgenesh1_pm.8_#_33	733	.	117.182115577057	93.2305207875716	93.1255885615902	77.4410800958204	103.273288609169	87.0415906036556	92.4911362382008	95.1939970672219	84.7175239977348
jgi|Punst1|114235|fgenesh1_pm.8_#_36	1098	.	54.9378873664733	47.7462631060014	55.7454541690251	43.9521317555037	55.7474320468271	46.6409044000516	54.0485156561171	62.1169798881061	40.8454039070861
jgi|Punst1|114241|fgenesh1_pm.8_#_42	2244	.	23.184674060281	20.4563775430658	18.4257084135364	11.8783926365124	26.5471006878904	22.3204003022189	26.1825841815346	17.9067765227055	36.0566252753052
jgi|Punst1|114245|fgenesh1_pm.8_#_46	1854	.	174.399788043887	138.950755773343	142.825764641476	70.1278285334106	144.084647888463	123.385402410724	134.714888957075	145.406503686209	111.645941666421
jgi|Punst1|114258|fgenesh1_pm.8_#_59	677	.	55.3842993379159	41.592205355506	33.6266015401709	9.91529813632838	19.1416831347624	35.1027428058223	17.3820461536442	18.4541233338277	18.1608455720564
jgi|Punst1|114284|fgenesh1_pm.8_#_85	1974	.	20.9362784854605	32.8824275713188	24.7375779247974	23.5726433073752	35.0159684005961	18.03979409984	32.7069896735008	25.8546289791143	39.0478350575914
jgi|Punst1|114291|fgenesh1_pm.8_#_92	941	.	99.8158536699679	139.12857816366	78.4559380645264	405.503397420769	159.590716850527	133.579361421863	156.666345872753	214.829453918863	370.765780752375
jgi|Punst1|114302|fgenesh1_pm.8_#_103	4135	.	107.053201192706	94.2940549311692	105.645248853731	46.865111019284	112.880649586179	221.906652671589	116.205238147622	141.008844702321	84.707399256224
jgi|Punst1|114304|fgenesh1_pm.8_#_105	2792	.	25.3918818314283	24.4763509087715	20.0283301841144	18.8955118320001	30.909061444734	52.6748350309621	34.3008338135861	35.9009675401929	26.5012007119018
jgi|Punst1|114305|fgenesh1_pm.8_#_106	412	.	449.650778760168	253.79561512825	335.014477967219	87.0797810698704	385.559626534324	1158.41867439388	375.36021335189	408.35092684761	400.338709660711
jgi|Punst1|114311|fgenesh1_pm.8_#_112	777	.	7.37760841485047	6.13564307408026	7.47487836571921	6.29067814811852	12.8531412237168	8.31165300983116	12.9969440711205	10.9189465149455	7.20357193830621
jgi|Punst1|114334|fgenesh1_pm.8_#_135	1064	.	33.5084789381083	27.1535416910735	37.4630857565727	28.4512473664839	35.0389833722556	28.4730026321778	34.926782825124	37.3910523126541	34.9812364145996
jgi|Punst1|114335|fgenesh1_pm.8_#_136	704	.	9.52409787999723	6.27360293398079	10.8280886269034	6.6652594378474	15.4275807303732	8.34892916049132	14.3446385557679	12.3343535088868	21.2483871300039
jgi|Punst1|114346|fgenesh1_pm.8_#_147	603	.	30.7584605841293	26.3890130131019	27.4047883035054	21.6157298887257	20.6209681927384	20.8183932255299	21.1618678855701	21.2331051164591	19.1440780177596
jgi|Punst1|114404|fgenesh1_pm.8_#_205	792	.	89.1516238414303	16.8906630135897	1657.37141677963	35.6714810655166	1780.86638139906	32.7543722894447	1997.33920316445	151.648219331483	52.9647899804412
jgi|Punst1|114413|fgenesh1_pm.8_#_214	1241	.	42.5038271784263	34.8953776079004	26.2000961733964	25.3386082667204	27.7170525116916	41.1203095891339	26.3532114757087	29.7376194186859	32.7475780779309
jgi|Punst1|114427|fgenesh1_pm.8_#_228	565	.	282.767298932842	213.627594287755	246.098794052243	208.029497514628	196.601016962486	209.31047260384	209.361293060008	196.187727518342	245.104492643588
jgi|Punst1|114437|fgenesh1_pm.8_#_238	3230	.	5.85202824798435	9.53706006570779	2.8363460671779	2.64317546609924	3.01072845195714	6.67225050762072	2.84525442136247	5.50015374513927	3.25224179458039
jgi|Punst1|114439|fgenesh1_pm.8_#_240	902	.	21.6026487167373	10.8181949334401	9.69683153845586	13.0415103363843	11.9441288512719	11.7855404710579	11.2192376662318	11.2722115690971	14.4371275898362
jgi|Punst1|114446|fgenesh1_pm.8_#_247	217	.	0	0	0.318629607755312	0.300329150297271	0.40282308910357	0.167197079393124	0.194717342677065	0.408322433473915	0.217666118184834
jgi|Punst1|114516|fgenesh1_pm.8_#_317	1392	.	60.308451422144	59.4481084693909	79.1638350625906	38.2273484297742	86.5177614150146	48.8448490746042	83.1868997418174	69.3029796907366	80.9960332121137
jgi|Punst1|114520|fgenesh1_pm.8_#_321	1373	.	133.627954396034	157.56335359922	222.711768787063	217.420040078116	302.888196410066	167.958416713128	292.528912656413	254.07261199369	213.933913144107
jgi|Punst1|114526|fgenesh1_pm.8_#_327	1026	.	6.1447346200867	3.21686549835382	5.37439018948488	4.06527411240595	10.6496844950627	6.41826566319483	13.63154246829	6.26114296747404	6.32542831050233
jgi|Punst1|114532|fgenesh1_pm.8_#_333	459	.	0.0498558589865047	0.173686969220581	0.150637526978001	0	0.0952207084264431	0.158090484654937	0.0920559114617062	0.19304132475782	0.0617431995373975
jgi|Punst1|114551|fgenesh1_pm.8_#_352	398	.	0.919953337680629	1.2018440030992	2.86646560444194	1.80122030592861	1.75703739367788	0.4558010832702	2.01713468305915	1.11314030230954	6.33736543794529
jgi|Punst1|114594|fgenesh1_pm.9_#_6	1694	.	30.7526919180018	39.3999559385154	30.7856108724494	29.6618471952689	27.6195983955507	19.6722563640501	26.4896047752659	26.4536412917868	22.6185677984201
jgi|Punst1|114601|fgenesh1_pm.9_#_13	941	.	0.231027070255742	0.796375980232859	0.440866896171536	1.24663725936359	0.23223328994547	0.115669817943596	0.314320556351182	0.282484489045184	1.17958381475405
jgi|Punst1|114622|fgenesh1_pm.9_#_34	1506	.	373.594631029222	181.021541577381	33.7449065663569	49.0733045463824	64.3405568106731	63.4930908995389	59.9996408348832	34.5657411935629	111.149382140137
jgi|Punst1|114639|fgenesh1_pm.9_#_51	1065	.	159.907541674276	123.094254604247	148.705335487595	102.652644571208	130.359697995604	169.621515540606	125.293022435489	142.247937931596	203.184086226403
jgi|Punst1|114645|fgenesh1_pm.9_#_57	3237	.	25.4889349722928	25.5643395086167	25.7923137306472	20.4755452116016	23.7974553160757	22.2487815765188	24.031199952876	22.6647332582203	28.6305047378531
jgi|Punst1|114646|fgenesh1_pm.9_#_58	354	.	3.42611152984378	3.06277835215411	2.05084056856067	3.68200144714734	2.83967519451401	4.61208892732728	4.17762208370709	5.56916042209161	2.70859044411303
jgi|Punst1|114662|fgenesh1_pm.9_#_74	1449	.	21.8178219172836	25.4187103650642	25.1590400065634	19.8797585380348	22.3960880517909	16.3756211962135	25.9820662902571	21.2495334038539	21.0774409302789
jgi|Punst1|114667|fgenesh1_pm.9_#_79	973	.	20.4731573368122	20.5164117632175	21.2295572289488	12.6926877224555	26.3226051678254	13.3679477829891	25.534587930342	22.8572435601477	23.849786185543
jgi|Punst1|114675|fgenesh1_pm.9_#_87	4201	.	69.0627841574919	68.6815083224079	44.0926189148527	58.39986472883	58.32882645154	122.581587470004	65.3216892876733	76.7682866604047	40.5257317628268
jgi|Punst1|114677|fgenesh1_pm.9_#_89	934	.	10.6946422306774	39.1953841821582	40.4010573124669	22.5378698859594	19.6070041384175	11.6342494490131	21.3756487559274	24.0251192849758	62.2127519424447
jgi|Punst1|114678|fgenesh1_pm.9_#_90	4455	.	26.9135523861603	29.2798334767161	31.5332274087177	17.1815576620066	21.0928296544636	19.4561480402756	21.1220894062348	24.3740996323761	33.7653600872196
jgi|Punst1|114700|fgenesh1_pm.9_#_112	753	.	68.8338591732201	58.3995100795901	66.2731600388247	32.0664185792499	50.9036250094365	45.5569853504186	46.8830487889127	47.7154316731566	36.1622048047568
jgi|Punst1|114705|fgenesh1_pm.9_#_117	1487	.	18.5440661238338	31.8031469771465	16.0650819751465	15.2519543469057	19.7516052943642	19.702438620954	23.7126308504979	19.6488352179227	14.1986521841363
jgi|Punst1|114718|fgenesh1_pm.9_#_130	1526	.	4.83619801187734	5.339201172178	3.0584057533394	3.52335688938198	2.90707075656969	8.07186083519695	3.30885502728068	5.09513348466705	2.82906045534362
jgi|Punst1|114726|fgenesh1_pm.9_#_138	514	.	110.145171918033	92.0063804572311	97.3242978653309	89.262030413645	98.4242183495253	66.9518584971792	88.7820164003833	91.7950933735303	103.050000642698
jgi|Punst1|114728|fgenesh1_pm.9_#_140	630	.	290.479464572414	194.497149375624	292.045277481594	217.858765625641	353.46607115813	253.62682296741	321.127841543016	316.16859715478	186.430062820341
jgi|Punst1|114735|fgenesh1_pm.9_#_147	693	.	30.9575747765228	20.8911588848485	30.2062477392479	21.4416811545567	34.3091342153667	15.9419881912262	33.5346534610501	31.8048117689467	29.669211097188
jgi|Punst1|114738|fgenesh1_pm.9_#_150	402	.	82.3135114213158	51.4030473922547	66.6056753380698	50.7429259137835	169.389113063022	138.989850725359	161.709604678558	137.537622069243	47.3980425881602
jgi|Punst1|114784|fgenesh1_pm.9_#_196	1518	.	21.0522276332451	6.77482156424232	2.51655469353121	2.81207403013852	2.90799527137119	18.8101120037407	2.53299299462715	3.44384197349574	2.15009100286307
jgi|Punst1|114811|fgenesh1_pm.9_#_223	413	.	142.788508017371	171.914521035407	225.173923650131	184.389372471071	230.066603958017	101.422031744749	215.053753958016	165.894830037201	145.00584760412
jgi|Punst1|114812|fgenesh1_pm.9_#_224	1236	.	25.8368913495075	14.7705590790813	20.6420943218374	10.9146319597113	20.9868059199451	23.8209169047507	20.7166019390934	21.2733179797285	17.7469737272274
jgi|Punst1|114831|fgenesh1_pm.9_#_243	789	.	107.965895691336	94.3532336665451	88.9477366998051	78.2635307601346	100.513422974473	78.6104934946672	84.6144335998207	95.2317628873713	93.2697937042306
jgi|Punst1|114832|fgenesh1_pm.9_#_244	873	.	147.879930433924	107.264416663621	108.703611284976	105.968887353716	151.845616922964	148.763553509998	146.556807167097	162.11441293238	97.4861467912478
jgi|Punst1|114834|fgenesh1_pm.9_#_246	1752	.	35.906206716005	23.5799689723735	23.619783671471	26.4107946268839	22.9258529960906	37.3896854595948	22.0674098032219	22.2147097443159	24.5738462782126
jgi|Punst1|114864|fgenesh1_pm.9_#_276	1095	.	47.5962958432601	55.7837814793749	52.7567699448997	40.3824769675284	56.5387956804566	37.1763851216087	54.3702389730965	58.0793913952702	29.5522406322825
jgi|Punst1|114873|fgenesh1_pm.9_#_285	760	.	76.1790965332346	75.0019184127059	87.5654953286761	71.0883050452988	68.434872565273	94.0700267801063	66.9386982717783	85.5164178616136	80.8998802249213
jgi|Punst1|114882|fgenesh1_pm.9_#_294	7029	.	7.12820687042068	30.0696844208423	8.29239333849579	2.92988625610819	5.22000898965934	10.7854247452055	5.42222284130782	7.10335225550912	6.88914967232764
jgi|Punst1|114888|fgenesh1_pm.9_#_300	3629	.	49.5480206948981	69.1029281467455	47.7177470430503	62.0825622345973	33.3788990830488	37.3115325334928	34.0509337280297	38.2966274202624	61.2617420944354
jgi|Punst1|114892|fgenesh1_pm.9_#_304	1664	.	33.700028932038	35.7792233977127	34.6232525142299	35.6210406228335	29.4177054013617	23.1884966248831	28.8208581217835	27.8624235513245	38.189912862425
jgi|Punst1|114896|fgenesh1_pm.9_#_308	875	.	88.2531607232362	65.3996348417129	115.033572769469	61.7825114825535	162.487555097885	90.5800209437014	186.737047104788	129.187501437078	121.36052779198
jgi|Punst1|114898|fgenesh1_pm.9_#_310	800	.	31.0219046169084	36.512822043489	24.2647399198436	38.3696768305415	22.9184937723323	19.8415909061059	23.0282465317031	25.1419434381145	18.0314068139021
jgi|Punst1|114907|fgenesh1_pm.9_#_319	637	.	1.54474896203555	3.70452219563345	2.17088304184938	5.52473623733662	3.36202347444134	3.41743480957375	4.1789337389924	3.96431725246378	1.72027991426959
jgi|Punst1|114931|fgenesh1_pm.9_#_343	2832	.	149.969143722018	120.793951370343	151.560780231935	64.6766566700475	237.537286719361	199.370355241853	251.015406915315	201.436219592873	152.751825378409
jgi|Punst1|114933|fgenesh1_pm.9_#_345	998	.	92.36082625142	98.0472687212382	113.499905024464	80.2561944691685	81.0187019642426	144.563570547962	86.8571045941221	98.1723939745396	83.2834406742065
jgi|Punst1|114944|fgenesh1_pm.9_#_356	729	.	9.04052909621951	12.5980948341328	22.6681582263563	14.8401325816301	17.5664573582264	10.3271145300053	19.5618811856126	14.8588197473311	27.4848709348141
jgi|Punst1|114951|fgenesh1_pm.9_#_363	1290	.	2756.36731035548	1822.74885060606	2112.9905765814	2002.70780503683	1803.56270530355	2274.99330681571	1743.37304836057	2291.85518208846	3836.50646164433
jgi|Punst1|114971|fgenesh1_pm.9_#_383	1650	.	31.1774973877352	22.5638320686905	9.95234752102387	22.8494967987835	10.0524501885796	10.378784036219	12.4712327616785	9.20965061996877	9.09460490131446
jgi|Punst1|114973|fgenesh1_pm.9_#_385	519	.	59.9433130907481	46.112986754236	82.8645716323034	91.4157954669783	94.5706757290348	51.6263667815133	83.0011749450118	77.4235193004841	72.7433037255009
jgi|Punst1|114974|fgenesh1_pm.9_#_386	881	.	11.7795926346474	7.94508467307976	13.028008774758	9.24679705086661	7.83836119920829	8.71009484368573	8.63298456863356	9.0014008418997	9.36628918703207
jgi|Punst1|114975|fgenesh1_pm.9_#_387	640	.	101.922474770052	63.7529418731499	102.390504269955	42.3614266494301	90.8613109776165	86.8211327791463	80.6120671307612	82.4104726406258	114.939886100079
jgi|Punst1|114976|fgenesh1_pm.9_#_388	681	.	132.413757213468	72.0661666633702	98.8658311009199	73.5929901579391	135.707756647842	116.463936820971	121.300898488406	108.4805078902	139.682293104991
jgi|Punst1|114977|fgenesh1_pm.9_#_389	661	.	100.761594870381	76.6106156545403	63.9124717147557	89.1300586316416	104.075225921359	93.8056558005723	99.9768978766775	113.069794344703	90.0938833165118
jgi|Punst1|114985|fgenesh1_pm.9_#_397	1071	.	25.5867390584311	20.8126613974605	23.4026157983681	28.113163990572	25.7504001501795	29.9468546646351	25.0523587620786	35.099049440788	23.5021078810565
jgi|Punst1|115049|fgenesh1_pm.9_#_461	1574	.	2.44249364559552	2.36026687385432	2.9871019644456	3.37450520176772	4.73438693208337	2.29354240134475	4.91259237296629	3.05392234273399	2.83281251448075
jgi|Punst1|115068|fgenesh1_pm.10_#_11	1857	.	17.6896883570186	7.70176844678572	6.89750740956258	10.4583117033513	10.3205249413316	14.4580005433214	9.7613471092278	15.6861669364498	12.641396435173
jgi|Punst1|115069|fgenesh1_pm.10_#_12	1563	.	351.427251511938	102.991238814357	252.284318430706	10.8827524538622	15.2678455672326	55.722571868876	19.8697649202038	33.3902208506727	23.1181471204565
jgi|Punst1|115080|fgenesh1_pm.10_#_23	660	.	3.29388595622202	3.76869143759712	12.6499575069856	5.0359737974847	5.52950982046374	1.53922644604943	4.41742844227833	2.95353226879465	4.37983805445739
jgi|Punst1|115087|fgenesh1_pm.10_#_30	1665	.	11.1326785661217	11.3670141142771	6.97655314133792	6.61499755486597	5.07938141138569	4.7286145775032	6.43321541260902	5.13542097186818	3.88081040119383
jgi|Punst1|115095|fgenesh1_pm.10_#_38	515	.	29.882294975353	20.5575222256978	23.5286310887936	12.0851866916223	17.3976554551188	15.8160320742818	18.2962464650211	18.9685591825987	26.8635070010589
jgi|Punst1|115097|fgenesh1_pm.10_#_40	2461	.	28.5513321793136	27.8914736078848	30.7292750774786	26.2433493636641	25.4317062170662	26.1903932160053	26.4149780905243	25.5088697168754	34.6046673733989
jgi|Punst1|115116|fgenesh1_pm.10_#_59	1348	.	170.627202189222	138.674253183712	199.400559519499	144.145849754937	151.756202772696	152.609506316399	157.150401528181	206.150198323603	175.149563252107
jgi|Punst1|115120|fgenesh1_pm.10_#_63	708	.	71.495836830325	66.4577861559323	58.0339051365323	52.5145456399389	87.9681989604884	115.276600466919	90.0277559038878	104.65641354998	68.381901606302
jgi|Punst1|115138|fgenesh1_pm.10_#_81	931	.	459.262185746623	74.8071082350105	195.860781388222	31.3606860099888	184.589894650422	267.826464451178	178.046317255533	235.172231026582	137.073683168912
jgi|Punst1|115163|fgenesh1_pm.10_#_106	3315	.	38.8887205292964	46.0393385366604	17.9635250921267	12.5821153524238	9.83556671346367	32.4182779994715	10.2224549066245	18.5564685756623	22.5680893262963
jgi|Punst1|115168|fgenesh1_pm.10_#_111	1701	.	10.1773218173959	4.43370450635776	2.88602373114996	6.01523446294988	21.467735430714	51.8950836175622	23.9710671036395	14.3900051014907	5.77576596730787
jgi|Punst1|115185|fgenesh1_pm.10_#_128	168	.	0.817279974100202	0.949075224669605	0.411563243350611	0.775850304934618	0.520313156758778	0.215962894216119	0.754529702873628	0.263708238285237	0.421728103983117
jgi|Punst1|115194|fgenesh1_pm.10_#_137	336	.	3.33722656090916	6.83334161762115	2.88094270345428	5.81887728700963	1.82109604865572	2.05164749505313	3.14387376197345	1.58224942971142	3.34570962493273
jgi|Punst1|115231|fgenesh1_pm.10_#_174	1992	.	12.7687687519812	14.2955885046017	11.9923578800416	13.7409632319746	14.3822706011304	9.86273916296624	13.2254814786825	11.8764023459062	16.7593732310592
jgi|Punst1|115246|fgenesh1_pm.10_#_189	843	.	7.50579069926899	19.3868035217208	4.20351070610766	34.8276716955348	3.34407672991585	2.45321551009911	3.30811599267014	3.10068334268478	11.3461368900796
jgi|Punst1|115249|fgenesh1_pm.10_#_192	2151	.	22.3465850286979	25.995924898649	22.7662780443123	21.4662738483863	20.6238492539532	26.1528956471369	21.5098844166485	19.9476708669987	42.0227057788744
jgi|Punst1|115266|fgenesh1_pm.10_#_209	2390	.	72.5771973652832	104.739782953496	90.0806896356226	68.266386621724	83.2157078099535	114.348286240473	88.4321439880073	103.259319058498	60.2039984076745
jgi|Punst1|115272|fgenesh1_pm.10_#_215	2259	.	11.1025621271301	25.2753983073498	11.2942136262909	9.39057062307318	12.6146573569565	8.96202990500037	11.4472076037561	10.8158900812766	18.230602121577
jgi|Punst1|115276|fgenesh1_pm.10_#_219	1006	.	40.9452392590956	50.9081686317409	48.8328379515928	54.9033630301147	115.782607626263	34.8932493299085	104.122098878458	91.6226225431502	97.2419488368355
jgi|Punst1|115285|fgenesh1_pm.10_#_228	386	.	87.5929340117237	93.1057547865515	94.3546053291942	53.01509752061	87.1861527957455	73.0805006282628	72.5208600430352	102.206754612499	111.084493660979
jgi|Punst1|115290|fgenesh1_pm.10_#_233	795	.	41.1621259911598	19.4542513977558	14.176412397375	17.3790468305354	19.5716284776283	38.9287378525116	17.6455550136182	30.7055901906765	28.8867306484758
jgi|Punst1|115294|fgenesh1_pm.10_#_237	543	.	58.7689021523323	38.7306587817656	39.9830280170008	38.2267017646791	54.7737397175788	42.0614582702023	50.8133373382741	53.1554219093844	48.2251911878506
jgi|Punst1|115296|fgenesh1_pm.10_#_239	872	.	73.0865738306579	46.2608868685285	56.1982057176115	103.25037211748	72.9273784622223	53.5696949758561	83.3443818587016	62.7456253204368	62.0211147417373
jgi|Punst1|115311|fgenesh1_pm.10_#_254	168	.	1.29402662565865	2.08796549427313	0.411563243350611	1.74566318610289	0.520313156758778	0.647888682648356	2.01207920766301	1.58224942971142	1.23706910501714
jgi|Punst1|115317|fgenesh1_pm.10_#_260	1479	.	49.4810804603302	55.6924272202876	39.4917054562759	42.1256814654966	44.9031309684766	58.9854678133647	46.9104227441757	51.6718373597442	45.9912318898997
jgi|Punst1|115341|fgenesh1_pm.10_#_284	1539	.	6.37149131205602	20.9173959458176	31.8981570284996	5.97087135259624	7.3979808292369	4.88000364474317	7.4678339403321	6.54901160965676	5.90802983877583
jgi|Punst1|115350|fgenesh1_pm.10_#_293	969	.	53.4074329411486	80.972865050635	56.9409851976845	61.4723250894326	89.0138217219089	30.1599202238411	62.2249511001417	46.0860762684986	140.248052928158
jgi|Punst1|115365|fgenesh1_pm.10_#_308	1613	.	3.20629118171486	3.28181151464178	1.16809456172294	1.45453894737897	0.812888502809746	2.02440109147409	1.07402368121379	0.659188851063902	0.860921451206204
jgi|Punst1|115370|fgenesh1_pm.10_#_313	642	.	68.8475631764596	68.0992518217136	16.6663881629738	66.4910962266397	24.4741693267937	22.4076640335266	23.2000254434975	24.9118025475437	24.742433136116
jgi|Punst1|115373|fgenesh1_pm.10_#_316	1697	.	2.68349087547809	4.8293779493618	2.13906175978338	3.60996700516426	2.21493355593719	2.19144433612349	2.65174728811922	2.50623834240678	4.97107342934301
jgi|Punst1|115400|fgenesh1_pm.10_#_343	3717	.	17.4414626487825	19.4705195244083	19.3318463571581	14.8682725103854	18.0375227676376	18.1213610446203	18.8532958525938	19.1657784028321	22.0524881853801
jgi|Punst1|115407|fgenesh1_pm.10_#_350	1285	.	37.9675839174207	29.7919513793408	36.9253901368809	16.3562527320458	44.2505081892812	55.4673383311369	53.8610899495658	48.6126128287991	46.5976407400564
jgi|Punst1|115410|fgenesh1_pm.10_#_353	1026	.	12.367533019376	11.4066631680759	8.30587574738572	10.8619042690846	9.26522551070456	10.6087035755286	8.87491662210423	10.3200908222503	7.8906725794767
jgi|Punst1|115414|fgenesh1_pm.10_#_357	1068	.	75.2724039067343	329.339766726922	28.3562450362466	434.781280433866	43.3789171140465	45.0974201011974	65.1212826704864	55.2750245529336	107.805707623741
jgi|Punst1|115417|fgenesh1_pm.10_#_360	201	.	1.02464951976742	1.74516518924321	1.11797776551957	1.29694379332354	0.652332912951304	1.1732909476816	0.525543076628397	0.661238567640594	0.610981213332754
jgi|Punst1|115421|fgenesh1_pm.10_#_364	832	.	56.3569551371115	10.7318506174178	6.58600122832937	6.65813843417448	7.40695796712857	85.4060566804581	7.08459860438555	19.1695603984268	5.79065127392203
jgi|Punst1|115432|fgenesh1_pm.10_#_375	430	.	5.40165043347156	8.60259440854012	4.1405176528715	5.91089674178095	6.81005220055443	2.70003841699036	5.30627400346477	3.34848135124975	3.89951381729505
jgi|Punst1|115444|fgenesh1_pm.10_#_387	1287	.	15.2025505671786	11.2119189711551	17.7691710800467	16.1282820965196	1.12067449148045	3.32653334494199	1.31324517050266	1.73838437732086	9.02098369185207
jgi|Punst1|115447|fgenesh1_pm.10_#_390	1193	.	2.34017467856353	3.78229945362043	4.68002259789974	3.85128709624711	3.59029162316703	2.06803026280381	2.55009535790986	3.43505953307006	4.07404195539365
jgi|Punst1|115461|fgenesh1_pm.11_#_2	988	.	67.7829510503226	72.1374018945229	61.8294626356726	56.728163996434	75.0925637876864	105.834058977716	84.7425444834709	98.5606871479349	42.409797689133
jgi|Punst1|115466|fgenesh1_pm.11_#_7	1517	.	24.5582665388158	24.2057350511252	22.8006579417746	22.3825397133544	28.4796853383707	28.903437367772	27.3102946113284	26.5467452109526	25.3354895976526
jgi|Punst1|115475|fgenesh1_pm.11_#_16	1500	.	16.4229686528855	34.7483013857833	36.7608288960766	16.4883706804705	52.039640686386	35.0360922544694	36.8592790051786	37.8495160246034	59.8008202231505
jgi|Punst1|115484|fgenesh1_pm.11_#_25	3843	.	22.8540658695561	27.7067731162563	25.9127414747855	17.7300872963747	21.1821476385404	19.5475922393213	21.9129719173354	21.6557781691286	26.5714823461158
jgi|Punst1|115486|fgenesh1_pm.11_#_27	1512	.	67.8947771076575	57.5561397360745	51.3996761695652	48.1027189059463	55.4278043380532	60.1696619163242	52.5935148447469	50.6319817507654	40.0423024952266
jgi|Punst1|115507|fgenesh1_pm.11_#_48	998	.	85.1609008683649	102.600547454423	87.7099830678905	47.2133674541976	51.0636791839497	38.4266802638492	41.7879416204721	60.572566845245	66.051241578066
jgi|Punst1|115528|fgenesh1_pm.11_#_69	828	.	40.115812448527	32.697704696878	40.1453102807433	27.5089532032252	66.4040240350406	67.130031234019	69.351121385863	46.282706748322	56.1668490487427
jgi|Punst1|115530|fgenesh1_pm.11_#_71	1386	.	91.0235251962507	86.4866368371647	86.4407527170632	42.9538941550166	71.929352155562	61.6606784637658	73.4866201526012	80.1033751688246	39.6271062069954
jgi|Punst1|115564|fgenesh1_pm.11_#_105	1463	.	0.938503319540901	16.8926307931623	0.850695316399349	1.20275358276946	0.702049331129069	1.09118093919723	0.577630394544404	1.6049611440135	1.52064257972094
jgi|Punst1|115567|fgenesh1_pm.11_#_108	1457	.	16.7505934019082	14.226357520099	14.9840657561953	9.41563836091552	25.2878622212784	14.9285647590052	28.1159414059128	24.5080337197854	23.295832078582
jgi|Punst1|115600|fgenesh1_pm.11_#_141	1295	.	0.927723213843472	1.41591763248006	0.987751784041466	0.905857653329067	2.88562864234868	5.47728594411908	5.84046775413532	4.65266859331358	1.76897842535621
jgi|Punst1|115639|fgenesh1_pm.11_#_180	982	.	20.5069028124531	20.1660122279696	15.1205485678242	10.917209280638	15.4440813576424	20.3576916413418	18.4375710286717	19.5348188246652	15.8920205114811
jgi|Punst1|115657|fgenesh1_pm.11_#_198	836	.	37.7884451182646	45.0297595352571	32.6690631922806	30.59782841351	34.0083152052789	28.5567011701275	30.1992390647746	26.3645150189953	16.7407896740934
jgi|Punst1|115661|fgenesh1_pm.11_#_202	1424	.	31.6982956246869	33.2213651817354	28.5868823032366	24.0045033250066	40.5296179592677	26.1157376292245	37.3725344122772	42.9807390731019	7.66550060464593
jgi|Punst1|115680|fgenesh1_pm.11_#_221	900	.	2.87319315339226	2.23222492842291	2.34316673214281	3.0413331953437	2.54953446811801	3.84989852755934	3.45071584114206	3.49501318474034	2.48238533740107
jgi|Punst1|115686|fgenesh1_pm.11_#_227	1403	.	11.0993960274449	10.080355928679	7.88511759177792	15.1431822881893	9.06524219801253	12.5938846423278	9.23075397015178	9.6152948237488	16.1260650908669
jgi|Punst1|115688|fgenesh1_pm.11_#_229	1063	.	78.1128982207265	70.6326245662108	68.2482588507861	40.8011135902681	60.4199580846567	38.7562987321201	61.671268771846	67.4130542536503	59.6662349757246
jgi|Punst1|115690|fgenesh1_pm.11_#_231	1389	.	56.6247340442815	46.4444207569634	51.1725114324146	42.485763782532	66.1730451891661	69.8861522993793	72.5673966504551	60.569738428089	63.4269352552359
jgi|Punst1|115696|fgenesh1_pm.11_#_237	1107	.	81.8608884627194	34.8416060256486	116.252674402261	33.2921781255684	137.890036854853	108.714199258625	145.502226496693	118.40142570771	127.70551770985
jgi|Punst1|115706|fgenesh1_pm.11_#_247	1531	.	102.887594806091	67.5374575945814	80.8733870078758	40.418202887639	17.0428897355579	24.0772530946838	19.8986879707548	28.2283219615531	29.5803562920244
jgi|Punst1|115707|fgenesh1_pm.11_#_248	954	.	8.77933456454808	36.5185045567839	9.69373802734615	7.71946655601613	8.45263448998694	9.18453516156852	8.96893797755444	11.4008203142938	13.1996475916695
jgi|Punst1|115723|fgenesh1_pm.11_#_264	0	.	0	0	0	0	0	0	0	0	0
jgi|Punst1|115734|fgenesh1_pm.12_#_9	0	.	0	0	0	0	0	0	0	0	0
jgi|Punst1|115738|fgenesh1_pm.12_#_13	512	.	2.72639491359989	3.45670991985133	3.71371520367153	9.29201966769351	2.47555244114137	1.52355073029028	3.13601407756852	2.68240723630764	3.28420760976852
jgi|Punst1|115773|fgenesh1_pm.12_#_48	925	.	27.9553928438166	17.2200208764053	17.6594001390116	14.3377136351917	12.5921408942724	14.7872712087266	12.973016642705	14.0332695365973	18.1530012845316
jgi|Punst1|115815|fgenesh1_pm.12_#_90	1449	.	64.3400698451057	62.6224591721127	21.8068872128961	27.2109817093011	30.4797939075215	15.561847971631	30.4290529448746	20.3017124894374	25.9898602748397
jgi|Punst1|115831|fgenesh1_pm.12_#_106	892	.	162.187928133768	94.1474110986825	82.6494661226401	76.9709606332781	93.439376631026	103.455910764239	91.2338067636076	121.659371509179	73.8686087066392
jgi|Punst1|115834|fgenesh1_pm.12_#_109	1473	.	30.9079417767996	22.1793661058023	21.2520865008379	19.2240220159563	74.7131543872116	65.8145820516217	95.3217402229108	52.5440007493305	21.5324692765528
jgi|Punst1|115835|fgenesh1_pm.12_#_110	1188	.	19.724790755388	15.3807706107062	19.9192452577217	11.520201497514	15.0470360383877	14.3080871026618	15.5605873067373	18.7019751616227	25.990378868907
jgi|Punst1|115883|fgenesh1_pm.12_#_158	1383	.	31.4963037307249	28.1420362063853	33.146464423257	25.1873658647538	42.584415194162	24.1616100479187	44.2090028078495	32.7867709014244	40.7035011457938
jgi|Punst1|115886|fgenesh1_pm.12_#_161	0	.	0	0	0	0	0	0	0	0	0
jgi|Punst1|115889|fgenesh1_pm.12_#_164	537	.	16.4703982862428	18.3494946231093	12.8435322757347	14.5634470646945	15.6675302510045	17.8030640617489	18.6089225043917	16.0876757657809	13.0178120141977
jgi|Punst1|115890|fgenesh1_pm.12_#_165	1609	.	3.5769332365529	3.60707570783068	6.04836821147828	4.09093473403685	4.53632875264894	2.42404591021946	5.422859840914	4.43305185154698	8.43099744186608
jgi|Punst1|115892|fgenesh1_pm.12_#_167	993	.	30.5117856997409	28.9184081145854	18.782701975995	21.264392647634	32.4826316352368	69.7684114934079	30.5307184908986	39.328379077681	22.2658848470732
jgi|Punst1|115893|fgenesh1_pm.12_#_168	2013	.	207.881434127538	93.4727357189652	313.31432614288	57.8060508865891	156.152879665359	137.773383531637	152.253823739919	167.033033934553	194.10336621605
jgi|Punst1|115920|fgenesh1_pm.12_#_195	3051	.	51.408008649465	56.367416018096	63.1711133599119	52.1948143195837	50.5680948023969	75.5543106298114	51.4841014566476	61.0164335962396	46.115795387817
jgi|Punst1|115934|fgenesh1_pm.13_#_14	475	.	0.915353570992226	0.839182303918387	0.618644538425971	1.30342851229016	1.93227875478418	0.534678660206643	1.73462407481684	1.72548464124319	0.536970857450503
jgi|Punst1|115961|fgenesh1_pm.13_#_41	534	.	56.4168060024001	23.9764127544622	71.958827300886	16.5979660741069	80.6193082213882	42.4306423400343	73.5482773295469	58.5728590384557	33.7091854081127
jgi|Punst1|116001|fgenesh1_pm.13_#_81	582	.	52.569919433703	43.2582616836006	387.561044715205	203.072818474072	467.552329852806	145.843972665166	440.577931453199	246.749351786027	517.515744458666
jgi|Punst1|116002|fgenesh1_pm.13_#_82	281	.	121.422791312225	86.8150518679983	130.534386122348	77.9273985995539	128.396992583513	55.1327906743327	99.2434797801042	100.43060793001	123.311496630554
jgi|Punst1|116014|fgenesh1_pm.13_#_94	273	.	6.87353414115041	4.08832404473061	3.16587110269701	5.72935609797872	40.6644744051476	32.0954085865801	48.4446763075785	12.8202774304823	7.99336960164923
jgi|Punst1|116015|fgenesh1_pm.13_#_95	1183	.	52.9539391502793	38.9379170282199	52.6021660140426	38.8935135112786	60.7935123867387	70.9073909719763	64.9699185574972	69.0385047023196	88.8813190321246
jgi|Punst1|116016|fgenesh1_pm.13_#_96	2578	.	25.9995210379774	17.7566157860528	22.7703989626006	19.5286758290176	21.3954061759831	22.5318493915908	22.8477915923688	22.4092673303427	28.0011756662329
jgi|Punst1|116019|fgenesh1_pm.13_#_99	2022	.	127.479508205445	112.557505398858	98.9864556774394	86.476228943484	66.1106500274603	73.7836907669645	58.480156733701	83.8623498428155	193.110925658187
jgi|Punst1|116038|fgenesh1_pm.13_#_118	985	.	139.452025631493	102.627309979705	132.599409547008	76.154630337359	105.33885123676	86.1553819370683	103.167573992914	117.796462111267	137.39447788389
jgi|Punst1|116039|fgenesh1_pm.13_#_119	376	.	199.138090710543	266.476091379361	502.15750771007	193.60766598778	582.305148238777	235.493751277089	504.571671517407	388.770467588615	485.87743506814
jgi|Punst1|116061|fgenesh1_pm.13_#_141	0	.	0	0	0	0	0	0	0	0	0
jgi|Punst1|116066|fgenesh1_pm.13_#_146	1543	.	14.7936679692927	83.2770146197585	44.7320967526621	175.219480986251	13.6529093265388	21.2094317160945	12.1585395542773	20.4718260627082	71.4931630119817
jgi|Punst1|116071|fgenesh1_pm.13_#_151	1516	.	37.5636108412624	32.9722255494055	37.5586751919989	27.9213990347117	44.9892409065001	50.1506867621499	44.7063826061482	48.7741954810515	40.9803992209283
jgi|Punst1|116076|fgenesh1_pm.13_#_156	712	.	6.91014809562249	7.74829278926893	6.36073304751422	6.22423727779008	9.69887109059341	7.23597023092658	9.22815260199937	8.36903279816462	7.84793354850379
jgi|Punst1|116084|fgenesh1_pm.13_#_164	1107	.	31.6590784547108	37.002102472051	19.8152644481489	27.5521474142635	35.5533223157611	17.5345482675201	34.1808089789582	28.2146375271034	20.2673307424587
jgi|Punst1|116090|fgenesh1_pm.13_#_170	564	.	5.94411782581388	8.22666481979568	7.14106010537071	7.39533907682359	3.95216589282732	4.08491516932191	4.79474194166504	6.12700842994635	5.99631562315853
jgi|Punst1|116095|fgenesh1_pm.13_#_175	522	.	252.160619748433	145.027421458018	81.6598242151523	37.8293907302603	28.9700796705692	195.865933393433	24.1218231447416	70.5283136600102	36.1490465222616
jgi|Punst1|116116|fgenesh1_pm.14_#_10	1561	.	64.5248036951038	50.7035990879991	43.7733498017479	56.7170926952652	27.8869186079862	50.3668080824749	28.3676099950336	32.3119457529408	34.3343411364766
jgi|Punst1|116117|fgenesh1_pm.14_#_11	115	.	0.0994949533687202	0.277295022164337	0	0	0	0	0.183711579830101	0	0.0410726501270514
jgi|Punst1|116126|fgenesh1_pm.14_#_20	578	.	4.01852886919165	3.1723414084112	0.657931551653918	1.86042996996433	0.453698669561288	1.82036543360023	0.511722566654779	0.689838851708093	0.907080240262648
jgi|Punst1|116132|fgenesh1_pm.14_#_26	1070	.	66.1064927088077	95.4581634945071	30.1287372445358	79.6674997231554	30.533143096153	63.0522843939613	32.3615674058659	43.5369978594053	49.0610886484912
jgi|Punst1|116139|fgenesh1_pm.14_#_33	2523	.	77.1139126097493	95.4519147242502	73.1985537305719	218.103421393618	73.5281063354979	78.7399171554103	72.951628061903	95.9020005114268	79.7990474996195
jgi|Punst1|116188|fgenesh1_pm.14_#_82	450	.	10.7299779710755	11.1611246421146	159.450575493849	55.6853625528406	121.746341172797	74.0551161793352	66.4321485063403	67.0944080394518	188.88170886483
jgi|Punst1|116214|fgenesh1_pm.14_#_108	1592	.	55.8943523995488	45.3395650169172	78.9689558375237	77.8004361685755	52.011052223793	50.001378834741	50.6406970431164	48.2407178513398	64.8482192777014
jgi|Punst1|116260|fgenesh1_pm.15_#_25	3231	.	20.0260153356586	21.6145934175451	16.472465336928	11.0434402735819	15.4277440556498	16.714766026257	16.6085275358627	14.8636442867846	20.0439236080409
jgi|Punst1|116280|fgenesh1_pm.15_#_45	819	.	40.8360575093143	40.4938762525698	43.6257037951648	34.7740085391208	29.5911431202813	31.6967078587965	28.6334348782813	40.5704981977287	29.8799768442602
jgi|Punst1|116293|fgenesh1_pm.15_#_58	748	.	85.7073204924706	294.333095986092	11.6239105334559	493.01137946483	36.4900903439198	31.5282727919788	31.2665811099879	24.8760070767464	213.668656644571
jgi|Punst1|116314|fgenesh1_pm.15_#_79	0	.	0	0	0	0	0	0	0	0	0
jgi|Punst1|116316|fgenesh1_pm.15_#_81	730	.	3.33853271611891	4.34650450837729	4.54636437586209	5.66902126920719	4.19101556402961	5.61621860794356	4.42795239330222	4.91581055696644	3.09282681847125
jgi|Punst1|116331|fgenesh1_pm.15_#_96	786	.	18.3565657287086	16.9384570631873	12.8872704139252	8.62319117545651	22.7984543495831	16.6406828566222	19.0840337062694	17.9522906032652	15.4921228793472
jgi|Punst1|116336|fgenesh1_pm.15_#_101	2505	.	54.5101273264532	63.7078394884086	54.8517689814564	81.0154967519272	39.7544176944869	75.7861643870744	44.134415243056	47.1857730128391	50.3767941102234
jgi|Punst1|116337|fgenesh1_pm.15_#_102	2567	.	13.3853076241218	12.6586743951413	13.5753342193155	13.6842222073314	16.0982904308904	16.0561302825702	17.110511516821	16.8876002630438	19.0829420583482
jgi|Punst1|116343|fgenesh1_pm.15_#_108	541	.	0.38069233544039	1.59149915678422	1.40585743754516	1.20464742355837	0.323151979059056	1.00596394348358	0.937234677136927	1.064581871377	1.11754049883585
jgi|Punst1|116349|fgenesh1_pm.15_#_114	1056	.	65.1192585424157	50.1888234718463	27.1725277712165	42.2133097730335	38.8224566736152	72.6837845227135	37.6721818696109	37.2338052351598	42.9977361289817
jgi|Punst1|116354|fgenesh1_pm.15_#_119	581	.	0.905900694183356	0.54886278053182	0.981801472089409	0.56085564212141	0.90271198281041	0.624471019420102	0.436354526963062	1.10566827618388	1.24384385367551
jgi|Punst1|116361|fgenesh1_pm.15_#_126	529	.	3.17951264026128	1.0247859514769	0.326760987159275	0.615987009588921	0.908826761521949	0.823026833156324	0.638996799409046	0.334994208180868	0.910741372382443
jgi|Punst1|116390|fgenesh1_pm.16_#_12	552	.	37.6837135884028	1884.85514336579	102.398724351038	23.6128353675753	71.4978144320052	156.267933347468	49.9083125205107	213.609405798831	73.4601461126533
jgi|Punst1|116394|fgenesh1_pm.16_#_16	1229	.	19.2995113167909	31.3699864984691	32.5881736887074	29.3244901259747	28.73449517944	17.7423445917112	31.7332231750464	27.7569550077935	17.2100753750428
jgi|Punst1|116398|fgenesh1_pm.16_#_20	2466	.	21.185646822539	94.6064046827831	55.7332735648782	48.9314251927256	119.926485773518	71.7175464233119	112.308043998042	103.095163774198	27.6333492250777
jgi|Punst1|116401|fgenesh1_pm.16_#_23	1022	.	5.58661242569864	3.21385473340173	2.70616927134648	1.02029629142087	1.66785313262403	15.9575870055033	1.81914010555833	3.83641300080714	4.44143241564685
jgi|Punst1|116408|fgenesh1_pm.16_#_30	889	.	148.062816095255	427.218365700094	87.0699308846001	3364.86888155896	61.8967808843435	144.065955889682	53.0666087091909	79.6606523903529	1018.02906229786
jgi|Punst1|116423|fgenesh1_pm.16_#_45	1599	.	85.5317482338186	63.8775703184006	74.1694104630386	43.0196621238981	60.6667569229475	80.6185837455773	64.2260968097084	69.0589041273046	88.7157683837144
jgi|Punst1|116433|fgenesh1_pm.16_#_55	332	.	1196.16309269571	699.107105917649	101.110675845329	28.2671243629191	24.222771538746	249.163936748621	17.3723646047169	129.906490828536	113.943820210147
jgi|Punst1|116451|fgenesh1_pm.16_#_73	761	.	722.960924894714	848.241282402868	572.243807054851	904.52115287836	2116.45341883875	1154.91393576154	1473.90883146831	1826.43563473511	504.461736988852
jgi|Punst1|116452|fgenesh1_pm.16_#_74	433	.	5.39065036034683	1.73069237274624	2.15571694207664	2.70920475995645	3.02815047351529	7.12228667299348	3.854548967105	6.4459307021038	7.69045059826949
jgi|Punst1|116467|fgenesh1_pm.16_#_89	1164	.	1.99545505703846	1.53417520853808	2.28693389861834	2.63149227137618	2.68470860781205	3.80272807547558	2.83143104995877	5.10017170126911	2.89731555148813
jgi|Punst1|116470|fgenesh1_pm.16_#_92	1836	.	31.9015177689897	26.2354167007688	22.6144587375725	18.706612907868	35.1602465864641	38.0108809042213	34.4174038977454	34.7233082908129	33.4982583823522
jgi|Punst1|116497|fgenesh1_pm.16_#_119	2401	.	14.7443979000934	13.1221409489013	15.9969713129748	11.0609562423623	12.0142279927974	15.4208839800034	13.0931801501569	13.5160082479722	32.2254370675099
jgi|Punst1|116507|fgenesh1_pm.17_#_3	768	.	622.258668613807	519.191601655507	370.808836245384	549.671757054655	472.318332994318	360.833503192469	470.732218380284	401.841909852022	433.761412550102
jgi|Punst1|116558|fgenesh1_pm.17_#_54	1418	.	3.37286488606092	3.15965748985915	4.77854530220343	6.54931463333383	2.8973150111194	4.68234359646005	3.50127323336281	6.26427947700981	8.81715096045492
jgi|Punst1|116567|fgenesh1_pm.17_#_63	1259	.	38.4790212428622	35.2449902178654	41.8343085818515	35.6656967818872	27.1472046395319	33.7890158083329	28.9969540459393	36.8956940091087	29.2217714547691
jgi|Punst1|116624|fgenesh1_pm.18_#_23	894	.	39.7395531030601	58.7127234289567	48.1832833356245	27.1547606727116	47.5196069608957	21.2861145265632	43.5061489079751	40.1898434562494	66.0899829424137
jgi|Punst1|116626|fgenesh1_pm.18_#_25	1071	.	9.19840598301011	6.46115525500562	6.79482844904342	8.03233256873487	10.9367785106943	14.041822690601	8.52174723245509	12.3270674523922	6.52713823681059
jgi|Punst1|116630|fgenesh1_pm.18_#_29	704	.	34.1794843713894	70.844151543292	88.4416671975196	23.1432619369701	1357.34773158356	268.144928531088	1565.24614600783	575.655605727253	39.1287002659244
jgi|Punst1|116639|fgenesh1_pm.18_#_38	1267	.	45.6231870624775	54.1633560262273	68.0511864474977	51.2061201256848	58.1255913241022	32.4445470691972	61.596303257794	51.4711858681814	40.5641856304114
jgi|Punst1|116642|fgenesh1_pm.18_#_41	1203	.	22.5129042242165	19.006118913184	18.5788474591839	14.4373939536711	17.602414674787	32.3912027674171	20.8985284287193	24.0849140123654	12.5838337660665
jgi|Punst1|116653|fgenesh1_pm.18_#_52	2543	.	17.0796409530402	17.7188575016099	13.3907757588791	10.0332729563822	12.2800452388314	14.5312539927376	13.1429994960638	12.1689478357436	15.9345892747137
jgi|Punst1|116671|fgenesh1_pm.18_#_70	594	.	78.7065381118315	79.8028464670673	103.510234304918	59.0821762515362	141.346485231016	77.877528520358	131.633676850822	100.166511035132	55.6862852130811
jgi|Punst1|116673|fgenesh1_pm.18_#_72	1836	.	138.748855559442	91.724088445389	96.5021657202822	105.371120335875	196.821204317458	165.925844300647	208.840342139813	146.651081401957	227.551989261764
jgi|Punst1|116687|fgenesh1_pm.19_#_9	969	.	16.4839213764854	8.63864136386575	10.7031927063317	7.12917555741779	7.17162282938105	8.23734630570459	7.17309352205558	9.21264322232387	14.1505664413472
jgi|Punst1|116707|fgenesh1_pm.19_#_29	2213	.	6.06478614309693	6.60690161824223	7.3813579433284	6.06656740921312	6.42855957166675	6.41037984422431	5.48934849356774	6.68648742280217	6.42657984466491
jgi|Punst1|116714|fgenesh1_pm.19_#_36	626	.	1.64500442071287	1.910279206204	7.98011924567047	3.22733896813058	3.21164542766121	1.18814090683756	5.93981210185501	4.31706393921263	4.62526592764614
jgi|Punst1|116719|fgenesh1_pm.19_#_41	1409	.	658.888910957835	1853.8353047962	757.587742085502	642.486648330959	155.391579657758	254.397238788196	148.277671034836	471.690003516568	233.65353235868
jgi|Punst1|116736|fgenesh1_pm.19_#_58	654	.	6.26331380763029	6.41191738941924	3.33026404252513	3.58741792373438	3.40828985252998	4.74325842893017	2.51971387014679	4.87739273745906	6.81780871222125
jgi|Punst1|116747|fgenesh1_pm.19_#_69	2705	.	53.3730654287426	58.0248803680885	50.2849644365583	24.4422962239994	33.6805150174302	74.0590655192615	34.9822843241358	52.8769626421638	46.2818920650692
jgi|Punst1|116769|fgenesh1_pm.19_#_91	909	.	397.748315316053	60.0241529550778	70.8160437469553	21.4370255871704	74.0218446707719	228.447402648757	94.8731869303016	72.7904363604754	656.962009069881
jgi|Punst1|116773|fgenesh1_pm.19_#_95	1017	.	21.1737391913393	18.7978486387068	24.0673443545207	17.9109276885496	30.8565654969867	19.4608687094808	23.7027678932219	24.9612682893707	26.0922390045074
jgi|Punst1|116774|fgenesh1_pm.19_#_96	560	.	43.6018866182457	39.747270409163	51.7334996891718	22.5772438735974	48.7013114726216	35.8930330187189	43.9890816775325	42.8394033094367	55.9633193985596
jgi|Punst1|116775|fgenesh1_pm.19_#_97	1553	.	18.2127658362265	24.3633049174297	19.7677562446934	23.3324614563209	19.3484126225495	14.5547587638351	17.2905364236102	18.5855725027661	40.6062520684612
jgi|Punst1|116795|fgenesh1_pm.20_#_17	904	.	36.8698140528257	25.1866087056567	44.762965943273	22.0962853438569	24.1980151951909	22.8366426813133	26.9226881591723	31.2424251331293	64.7737046646918
jgi|Punst1|116796|fgenesh1_pm.20_#_18	1506	.	192.689220347816	44.4136955735824	71.2315952893914	60.692512897973	99.9788986074736	112.48311189905	79.274718344149	148.485598871922	53.9578986523015
jgi|Punst1|116798|fgenesh1_pm.20_#_20	1207	.	1.55466016614255	44.6365725715529	2.59213237444188	131.476736844513	1.14063679600972	1.12722968812059	1.20774762713492	1.24797138118084	29.9093624406969
jgi|Punst1|116803|fgenesh1_pm.20_#_25	435	.	303.697480766559	438.161195309811	712.447196279058	325.18294091101	720.350241149639	350.056489333813	623.508655433944	514.423844471786	619.628137109245
jgi|Punst1|116836|fgenesh1_pm.20_#_58	1211	.	0.0755865872000186	0.105330891986453	0.399668351924293	0.269081030613162	0.0360910860179499	0.119840681183511	0.174457734768469	0.219502811058232	0.292528164612566
jgi|Punst1|116849|fgenesh1_pm.20_#_71	1791	.	35.7504088726444	27.9807089017836	33.8281546921516	25.5627730285828	45.7195771813266	49.9760565523371	43.2563326478239	47.6918778411733	46.0362260028185
jgi|Punst1|116871|fgenesh1_pm.20_#_93	1011	.	159.55309895955	118.298143196978	127.54796776124	113.87272339073	122.883454440449	147.172624433522	121.850203292553	142.922039980323	150.198943944091
jgi|Punst1|116881|fgenesh1_pm.20_#_103	937	.	6.92376567172615	20.453837200521	14.6845062451415	19.718355562127	9.35230969704519	10.183676113175	7.10240339311141	15.1065137654198	7.7529558462877
jgi|Punst1|116889|fgenesh1_pm.21_#_6	356	.	154.498055328639	110.939429127278	157.076117623729	84.6679335581739	239.034202701081	105.074440958948	212.811287657683	164.518384523028	111.940854351186
jgi|Punst1|116908|fgenesh1_pm.21_#_25	787	.	6.57147099886414	14.3034198535721	8.21453040222541	98.4196179705751	4.97041208705527	3.59590567447016	3.54350925263142	3.60278396193503	29.9305847663464
jgi|Punst1|116960|fgenesh1_pm.22_#_16	685	.	12.9953481429188	8.10025312920931	14.3332156691565	4.75703836602247	9.8578454721393	14.5127064913232	10.2087318047194	16.8157311654002	17.1764623629865
jgi|Punst1|116968|fgenesh1_pm.22_#_24	602	.	113.430857800698	164.053170463354	118.759923802195	161.088174940843	94.7453957539822	194.004992506517	71.1714529036147	157.893774485854	192.872934923032
jgi|Punst1|116976|fgenesh1_pm.22_#_32	454	.	0	0.0702399285218034	0	0.287098791253339	0	0	0	0	0.0208077302405767
jgi|Punst1|117003|fgenesh1_pm.22_#_59	275	.	77.472197690342	74.0982716499865	120.056739569404	23.106232717871	156.07124245352	481.557988121178	144.968477749204	96.9027087098172	23.1014987578243
jgi|Punst1|117031|fgenesh1_pm.23_#_24	755	.	95.4301562340736	27.7074655259305	10.8979766371727	59.0858818981863	84.5470976125569	43.8264513910157	96.7636873523657	48.8506413332095	15.5276377824692
jgi|Punst1|117038|fgenesh1_pm.23_#_31	1101	.	136.565182520536	208.320718796961	199.781994013382	111.282724936671	101.068349643106	103.012535176831	94.5430514892227	131.902980614562	159.778950820317
jgi|Punst1|117072|fgenesh1_pm.24_#_24	1170	.	13.9258919347535	15.0859157250559	21.8360682856688	32.9756273194775	33.3960998461173	63.7876864372901	36.980984001355	46.0258778553833	23.1807718447828
jgi|Punst1|117073|fgenesh1_pm.24_#_25	1957	.	39.2544958842731	40.3866668011985	56.7326366406341	40.328357904532	52.9411325498832	57.639249465411	48.9900675349691	60.636455150484	40.0145624131243
jgi|Punst1|117074|fgenesh1_pm.24_#_26	1104	.	0.373106075132701	0.621025310055546	0.814179459671861	0.531288795770445	0.870958979791868	0.920189723181723	1.14819737393813	1.48479203730166	1.4460995565566
jgi|Punst1|117094|fgenesh1_pm.25_#_2	1338	.	0.778187359494512	1.94241225353905	1.36941671105898	23.4529457648621	4.96514079633489	0.989749228201226	8.1791470930337	1.62245606693877	237.604513558794
jgi|Punst1|117099|fgenesh1_pm.25_#_7	1776	.	61.3199274261262	31.1437752441243	78.4375582673582	17.2102469668943	43.4848205131711	50.1938624003112	38.4232355449836	48.8929328280196	16.3748284266381
jgi|Punst1|117107|fgenesh1_pm.25_#_15	1003	.	22.4275314128953	14.783999312301	12.1671717765028	12.4754872562169	18.7374987259492	18.4302690860647	19.5049313420812	17.646103809324	16.2939257084285
jgi|Punst1|117130|fgenesh1_pm.29_#_2	0	.	0	0	0	0	0	0	0	0	0
jgi|Punst1|117131|fgenesh1_pm.32_#_1	0	.	0	0	0	0	0	0	0	0	0
jgi|Punst1|117147|estExt_fgenesh1_pm.C_1_t10011	723	.	52.382785615219	30.2349375308023	61.7549792781942	92.0332303629496	72.692713643436	37.7119603327433	58.588239999067	35.6629829966491	124.479670380216
jgi|Punst1|117153|estExt_fgenesh1_pm.C_1_t10017	2008	.	8.95751875995878	10.9816700199519	12.8781582202219	8.37361942656526	9.30500271872895	10.0461464257665	9.41659081375155	13.8777773685645	8.88686967166335
jgi|Punst1|117157|estExt_fgenesh1_pm.C_1_t10023	3043	.	36.0253145073797	34.4878279866663	37.7012488783951	91.1714619917713	46.5142521477875	43.8469258312857	40.1500057864309	54.4797128647531	67.0427666753448
jgi|Punst1|117159|estExt_fgenesh1_pm.C_1_t10025	1418	.	21.4394784743154	18.8904789429301	23.5879723463358	20.8199265185981	18.4472663207975	17.7826710357363	19.4730387915115	19.6051639492452	16.9048134205926
jgi|Punst1|117164|estExt_fgenesh1_pm.C_1_t10031	947	.	28.3208655016602	46.7558351654128	33.3301037582313	18.3402163952126	13.8457144142779	21.2824932838702	18.3604883558816	22.6193165569516	11.3021350544966
jgi|Punst1|117176|estExt_fgenesh1_pm.C_1_t10047	704	.	31.4002680958271	28.854043819103	42.9686056623152	35.8257694784298	41.5644478832389	29.2470203615977	42.6137798100219	35.8073834007988	47.1865824708928
jgi|Punst1|117180|estExt_fgenesh1_pm.C_1_t10051	542	.	35.0435177086507	27.27032826368	26.9171473252628	28.0164984652774	32.4168536483956	22.1238445358963	33.2494232904681	25.584564579319	29.7780502410987
jgi|Punst1|117184|estExt_fgenesh1_pm.C_1_t10056	2860	.	14.8464908302104	17.3605105572151	22.5740999945491	20.7363626955252	28.9134018801955	16.9420625167501	27.6200082703657	22.5000294777495	23.8810174462495
jgi|Punst1|117193|estExt_fgenesh1_pm.C_1_t10068	1347	.	42.9900187712663	28.8349768036813	33.9168443885508	26.6104558930804	31.8144262932194	35.4737090740026	32.7332573994976	36.0640103867855	37.4537136160424
jgi|Punst1|117223|estExt_fgenesh1_pm.C_1_t10099	1463	.	10.2531487659843	9.93940598926713	12.7367993205347	7.92926436048011	13.4136233905086	9.7338299689753	13.6609588309752	11.4467040082472	21.7635915709105
jgi|Punst1|117244|estExt_fgenesh1_pm.C_1_t10122	1475	.	70.5365256019687	115.448727532962	97.3504720173343	176.404689332829	63.4704445215549	58.4197930794789	73.1059992522548	66.5295658513236	99.648375298415
jgi|Punst1|117268|estExt_fgenesh1_pm.C_1_t10151	6874	.	11.1539574469357	10.4007820140575	4.12652921998993	8.55173492934043	6.1801758252896	6.73751448798881	5.54448710380458	5.96163227080678	9.08046744462222
jgi|Punst1|117276|estExt_fgenesh1_pm.C_1_t10161	974	.	26.9954120397861	49.7159512145818	47.5089339865324	51.2539137789662	64.9087992044477	27.4720765845761	60.1485669917043	41.9604751226345	38.7179306372212
jgi|Punst1|117279|estExt_fgenesh1_pm.C_1_t10164	1504	.	428.151459623267	502.229406150774	297.522461825748	237.134725183108	290.978213859411	409.617280955232	206.098985648758	474.592770764811	190.099326633419
jgi|Punst1|117289|estExt_fgenesh1_pm.C_1_t10174	1489	.	16.8286124955757	9.09123555709033	6.09467395290864	9.80416342353913	6.1347332303943	8.15060497204097	6.93822746255588	7.08133660147542	8.12708858759781
jgi|Punst1|117308|estExt_fgenesh1_pm.C_1_t10198	1664	.	51.6811706699036	42.2949898440021	30.6758069830546	43.5716412236418	50.2464914578615	34.87541170804	49.6048866439684	45.0617791310242	28.3344514785734
jgi|Punst1|117310|estExt_fgenesh1_pm.C_1_t10200	4993	.	94.2004787772317	70.3849241042737	50.5310310830586	29.648887098609	32.0991430102329	84.0046782460152	34.8615994823398	59.6222513924464	52.64937100429
jgi|Punst1|117318|estExt_fgenesh1_pm.C_1_t10208	462	.	36.430873997012	151.71398864173	88.9724902443412	111.792975756488	17.5487437415915	24.7768338637038	18.3373582334742	10.883958198318	89.4881477373144
jgi|Punst1|117331|estExt_fgenesh1_pm.C_1_t10223	624	.	1.6869496901299	1.71198569373094	0.831041164457965	0.522206936013685	1.61096958150314	2.15132267699903	1.48971249028896	1.91695603984268	1.31708930936266
jgi|Punst1|117339|estExt_fgenesh1_pm.C_1_t10232	1101	.	42.3901818355732	39.1298284455606	62.8783407484162	39.4816901769998	37.1960108466575	32.6568849520919	33.1389993752562	35.5510321455051	79.3017373513466
jgi|Punst1|117354|estExt_fgenesh1_pm.C_1_t10250	1782	.	77.6535219386923	34.4568630726176	56.057130920075	23.6255560869653	112.785322286106	159.704923846716	132.712544237422	158.379438706703	67.2534682617691
jgi|Punst1|117360|estExt_fgenesh1_pm.C_1_t10257	1798	.	17.3283354686584	14.4546584829546	11.9788251674217	11.7982753267644	19.4587860326884	20.3706579574399	20.6803246705297	19.6381970375084	16.5422496956368
jgi|Punst1|117362|estExt_fgenesh1_pm.C_1_t10259	1295	.	8.16396428182255	8.29850855905704	9.83747384916974	7.44816292737233	9.73688729026427	8.68521044847526	11.0446834344961	9.1855993919463	14.6515182157853
jgi|Punst1|117365|estExt_fgenesh1_pm.C_1_t10263	2162	.	53.8437050836893	45.6578053781758	53.7598299852726	25.2004217454804	50.9435194369557	53.8101218367574	54.4001257933069	49.8459799526572	112.838367362344
jgi|Punst1|117368|estExt_fgenesh1_pm.C_1_t10266	1688	.	13.7465716970693	13.3752136875713	20.7980851802688	13.7832932134949	19.6652480893937	14.9382864506363	21.1393475760069	17.7159444440437	30.352031476146
jgi|Punst1|117375|estExt_fgenesh1_pm.C_1_t10274	513	.	3.21176691576219	1.80268791212098	2.05540941416036	1.65151760816492	1.19276466344702	3.25333576316212	1.40021886381227	1.55449066778666	2.0071955919789
jgi|Punst1|117376|estExt_fgenesh1_pm.C_1_t10275	984	.	39.3257847700166	28.8912387295155	25.2258153790265	12.1865267409242	25.6952210767643	31.8387247338861	24.7338517234672	28.2971803496561	38.0508467673482
jgi|Punst1|117385|estExt_fgenesh1_pm.C_1_t10285	2613	.	17.3358437981163	69.6784660698191	28.2802067905098	6.21036547187618	14.4767727220347	18.1617107641128	11.6832268573544	24.0334787084754	8.71642429198385
jgi|Punst1|117391|estExt_fgenesh1_pm.C_1_t10295	1820	.	25.0276275145608	27.6750335513657	26.0709485307099	25.0122202152383	24.4827352299496	33.8197892342442	26.4897966455018	29.490695139929	18.3951310832759
jgi|Punst1|117394|estExt_fgenesh1_pm.C_1_t10298	877	.	11.807226079646	5.54510997857133	8.63297311821874	5.12751239156333	6.50361781572375	4.81964169395425	7.75694390092204	9.87597876652259	15.5703747143559
jgi|Punst1|117400|estExt_fgenesh1_pm.C_1_t10306	584	.	58.3851378757884	41.4992892759641	49.9034527194237	54.7373018217742	90.2565137539234	33.2065137825866	76.0059475353592	53.2166837301228	65.9813838522188
jgi|Punst1|117401|estExt_fgenesh1_pm.C_1_t10307	597	.	8.35624281726571	11.4842871407257	12.1607631703598	7.96903529289627	14.4223486064393	8.62983384324913	16.9156206754784	9.90694869055492	72.6146566659948
jgi|Punst1|117404|estExt_fgenesh1_pm.C_1_t10310	1570	.	329.86252651473	296.353756307138	359.938008387238	268.738732119952	316.146913781789	239.436547701592	321.531538963662	285.528499316548	414.725590863935
jgi|Punst1|117419|estExt_fgenesh1_pm.C_1_t10331	855	.	17.4238355180099	19.1333565293392	17.1239190864966	17.0360393273012	21.4186454564701	28.7495866896826	24.1414205284339	18.0579999241217	22.4179808594047
jgi|Punst1|117432|estExt_fgenesh1_pm.C_1_t10345	1597	.	403.376028494312	384.374396275846	393.175618170231	274.172963676313	207.871785160644	216.46378749112	201.33328199433	224.843885772517	295.574941613122
jgi|Punst1|117448|estExt_fgenesh1_pm.C_1_t10363	886	.	32.1174425939287	29.8553785573493	54.0030433622671	21.4418403686558	41.9304282083259	23.4029677195011	39.9168354775312	30.7770729928291	44.2587937424376
jgi|Punst1|117459|estExt_fgenesh1_pm.C_1_t10377	3125	.	85.3731968593029	130.055802115429	155.443683556746	77.3506616333471	84.9370852107741	73.672303232553	91.0110105863596	72.8128403161408	218.270380224863
jgi|Punst1|117466|estExt_fgenesh1_pm.C_1_t10385	1557	.	161.37736367204	99.0359082612073	112.806392330632	76.9960420153419	161.337179801908	392.225233882389	206.288517686614	158.859062203088	111.749659257529
jgi|Punst1|117474|estExt_fgenesh1_pm.C_1_t10393	709	.	119.647943852898	110.599256477774	82.137342464915	121.978112539424	65.3745227508963	49.2029876283753	57.3016887468654	71.0472395547148	120.675385340144
jgi|Punst1|117477|estExt_fgenesh1_pm.C_1_t10397	2033	.	50.3770893627116	48.452974519699	43.3714374726619	31.1111011111067	36.5795761155461	44.0003416802229	37.3486635807078	44.9567417894001	52.9814963365406
jgi|Punst1|117481|estExt_fgenesh1_pm.C_1_t10402	1479	.	71.784700686586	91.2144070288141	39.5033928506104	47.7218755513942	20.1391798321927	52.9262411342626	18.5984684570392	56.9438625048543	19.8419223478888
jgi|Punst1|117485|estExt_fgenesh1_pm.C_1_t10407	708	.	5.33309813607759	7.8596297419249	5.66422633221519	5.56902718881035	7.00658988211609	2.02419458477142	5.40106855107845	4.2550888618228	5.57062320402557
jgi|Punst1|117486|estExt_fgenesh1_pm.C_1_t10408	4720	.	86.6095137299	72.2095037378452	50.7546418565756	48.3953065209428	52.0077252064824	76.5568327861934	56.8723566381239	66.7876870506621	56.2909806915526
jgi|Punst1|117489|estExt_fgenesh1_pm.C_1_t10411	1557	.	175.332537333843	93.0452137794778	156.836522434291	79.2981797216989	148.971972720091	131.891327458075	163.003615271281	162.828404703058	222.021942939999
jgi|Punst1|117502|estExt_fgenesh1_pm.C_1_t10429	926	.	16.7674783455244	14.3431299396505	25.3498068550167	18.5450007013206	33.5585129311677	29.5621950531948	37.1658842413303	28.5385852862205	13.70078930642
jgi|Punst1|117510|estExt_fgenesh1_pm.C_1_t10438	1330	.	485.817025446447	523.973442248014	721.721635784298	387.720981334431	902.305168528683	537.556649933776	820.118190098158	682.83223283483	588.348882547966
jgi|Punst1|117512|estExt_fgenesh1_pm.C_1_t10441	1377	.	220.479227057986	187.002970194159	265.272685008261	274.339991702611	197.567099866798	138.487264557724	177.023517740861	287.51896644971	231.300316000347
jgi|Punst1|117514|estExt_fgenesh1_pm.C_1_t10444	1422	.	14.2340055123527	15.2268507775684	12.0707852511818	11.6639436138483	12.1867440218058	8.10088662270589	12.1828424599005	12.8827594213775	11.9113573740469
jgi|Punst1|117516|estExt_fgenesh1_pm.C_1_t10446	1262	.	195.963273409528	199.507945691228	191.963923877552	89.8818274818154	175.310076671225	236.291471181033	184.064591384053	156.956134395177	194.989965552059
jgi|Punst1|117532|estExt_fgenesh1_pm.C_1_t10470	1851	.	148.367885001049	137.47039296404	146.503173846971	88.8669250410686	102.264725921918	78.6104934946672	100.520803138749	100.262128638418	129.122892730457
jgi|Punst1|117534|estExt_fgenesh1_pm.C_1_t10472	979	.	26.7640408270199	27.5404374285944	94.6385263974357	62.7749278391021	93.6181020804344	17.9926430069903	84.6368067934324	37.9448949037433	83.7611461372931
jgi|Punst1|117535|estExt_fgenesh1_pm.C_1_t10473	5531	.	13.7340272053367	12.6466032504989	4.4628307870541	3.19317597930422	5.62626817563352	17.7735392506961	5.8747183374706	8.00593609472135	8.15805605972301
jgi|Punst1|117543|estExt_fgenesh1_pm.C_1_t10482	1425	.	28.9219610764386	23.8663447234389	21.2886502928937	17.4476483311823	23.4480493338493	24.9516708096434	25.0260293871011	24.9184854046201	30.2858192871929
jgi|Punst1|117547|estExt_fgenesh1_pm.C_1_t10487	434	.	1.29182963648096	2.16756535182606	0.637259215510623	2.40263320237817	2.01411544551785	3.0931459687728	3.60227083952571	3.01137794687012	1.26246348547204
jgi|Punst1|117560|estExt_fgenesh1_pm.C_1_t20008	1191	.	5.58165853008483	4.91319748549363	3.20749792172995	4.70591318459083	4.8256751717527	4.66088180766676	4.39920592506673	4.7613618439007	3.55342222425808
jgi|Punst1|117568|estExt_fgenesh1_pm.C_1_t20018	940	.	125.508120618362	138.411515318624	116.678179489898	86.8721237180621	63.4206385625466	48.3628224298616	66.7742733219695	60.9401684609279	47.7109079680644
jgi|Punst1|117578|estExt_fgenesh1_pm.C_1_t20030	1138	.	1758.61701562226	881.72324234611	1549.72439505778	737.674106626077	1640.40747480176	872.34055066419	1622.14338466054	1316.08671193592	2972.8828093064
jgi|Punst1|117590|estExt_fgenesh1_pm.C_1_t20045	1096	.	25.9531133381236	18.2721227196245	21.3074101771901	23.7851918301124	23.3685171791005	36.1824548243983	23.420712127519	37.2290586618596	21.9144698704803
jgi|Punst1|117594|estExt_fgenesh1_pm.C_1_t20049	5438	.	23.6939053028307	19.0524320717859	12.6892864349277	12.0024241914177	13.900341079	22.1506921437996	14.6155095222318	15.8294773766127	14.4575652918258
jgi|Punst1|117596|estExt_fgenesh1_pm.C_1_t20051	864	.	19.4539119760935	16.848721557954	23.1275678138413	19.8757762146098	48.4613892947829	26.6234256814204	46.3372060584198	38.072876902431	23.4309010661138
jgi|Punst1|117628|estExt_fgenesh1_pm.C_1_t20090	4226	.	65.0072149772934	54.6926045609129	33.93731416549	20.4181182000967	26.7191763844888	100.384418273661	26.266060967616	48.0088772773726	20.414594125797
jgi|Punst1|117630|estExt_fgenesh1_pm.C_1_t20092	865	.	7.57944503148187	7.77868637319957	6.71442831232812	7.08221272573843	5.25486212421351	4.82358741763632	3.83458101021094	4.19982045158083	9.15730166503178
jgi|Punst1|117636|estExt_fgenesh1_pm.C_1_t20098	1562	.	54.3747563818445	145.776496263067	104.377918997365	94.481877915527	79.200189998259	44.8295831118018	64.6789430832057	41.3106890156793	86.1724972644795
jgi|Punst1|117665|estExt_fgenesh1_pm.C_1_t20134	1791	.	13.8312428894345	11.0391597321704	11.6299362065742	8.4784713390175	13.1045705611809	12.4281762038341	12.7633902167836	10.7727244812401	15.9765958481367
jgi|Punst1|117668|estExt_fgenesh1_pm.C_1_t20137	1664	.	43.4847955450333	33.7765834164267	46.4344250640888	37.128913150573	60.2931631685944	65.2592105296428	65.8055099758608	54.3137544622093	46.7793789187426
jgi|Punst1|117669|estExt_fgenesh1_pm.C_1_t20138	1326	.	4.41799611941949	4.32881369442064	5.76188540690855	4.66914436906354	4.48269796592178	1.8879652109753	3.8238609376401	3.90908682634586	7.11352900824131
jgi|Punst1|117677|estExt_fgenesh1_pm.C_1_t20148	1380	.	60.6007178476646	58.3012784100518	61.1636661781184	56.9069332358565	60.0486627521957	39.6207403667102	57.1036827305229	55.0416421179177	52.9152642470178
jgi|Punst1|117678|estExt_fgenesh1_pm.C_1_t20149	2377	.	16.192939697191	10.2696567264123	11.031695619201	11.3371411407653	17.4402315740845	11.2416999693516	14.3452698074316	13.8015816893717	7.85702344942008
jgi|Punst1|117682|estExt_fgenesh1_pm.C_1_t20153	1237	.	110.007073765264	163.440420905431	21.505759841307	20.9423134048237	13.8150083432379	413.486014069177	14.2951965372242	44.4462434790723	9.94691929006581
jgi|Punst1|117683|estExt_fgenesh1_pm.C_1_t20155	741	.	95.4728598084503	55.4721020385026	37.5572287656792	29.4634650214037	54.1462727988973	36.2083213574004	46.387793716749	41.1940026963465	53.3146278693733
jgi|Punst1|117692|estExt_fgenesh1_pm.C_1_t20166	1614	.	141.095741352682	126.350490505085	111.799854577543	111.24366639899	126.745577036924	184.06140141102	125.923247066939	162.581520706977	99.1875235668881
jgi|Punst1|117697|estExt_fgenesh1_pm.C_1_t20171	498	.	22.7919363058305	23.6285427018948	19.333555250892	25.5843648747717	13.6472499067935	14.2431431679402	13.1936639610915	20.1498511711442	20.2212697954828
jgi|Punst1|117699|estExt_fgenesh1_pm.C_1_t20173	1078	.	63.5037153901494	55.480225990686	58.6718145748007	51.7502229369376	45.4496921085655	45.5709753925129	46.6436543594606	54.5362335903131	94.0508441765984
jgi|Punst1|117713|estExt_fgenesh1_pm.C_1_t20190	1408	.	111.290546473176	90.88797319157	63.470768935477	62.8570994208109	84.2774279335277	207.937295866002	96.1510919093734	108.963944391007	71.3568744304251
jgi|Punst1|117717|estExt_fgenesh1_pm.C_1_t20194	1202	.	57.5618036999791	35.6031121219818	34.7151198975306	41.9114076539223	41.051928897151	53.0190701996863	40.1444954726907	44.2476974461894	43.9169824037367
jgi|Punst1|117720|estExt_fgenesh1_pm.C_1_t20197	912	.	7.13865380886207	8.91631197913287	9.17352808205178	7.64620892626354	8.96170950259527	9.38870266434285	9.24298886020194	8.54969867282662	7.01770362505239
jgi|Punst1|117726|estExt_fgenesh1_pm.C_1_t20203	1178	.	53.7614814881363	37.3977533181694	43.1260981601976	33.304922088229	46.5631689180903	36.4357635382753	44.818295729604	46.7475459691649	46.860651217324
jgi|Punst1|117730|estExt_fgenesh1_pm.C_1_t20208	996	.	19.0124267067286	16.184591240932	18.4310912714966	13.937262706717	18.4523105652947	19.9804706588624	18.8359704139055	16.0353672123565	17.6983533951083
jgi|Punst1|117748|estExt_fgenesh1_pm.C_1_t20231	964	.	80.6275519677151	79.3915208686275	86.5717305328459	60.3038502574077	79.9770978380588	58.1110446644268	65.8569804977044	75.301285618569	60.5216577307821
jgi|Punst1|117756|estExt_fgenesh1_pm.C_1_t20241	1257	.	291.764399473089	275.191043426157	415.144531143585	345.584834871521	201.424523338666	162.2144202093	214.764244401701	232.053179686682	170.927574807177
jgi|Punst1|117774|estExt_fgenesh1_pm.C_1_t20261	1469	.	19.83837257758	20.9807001198166	16.1089607666259	17.7679754653577	16.6464790615038	17.634568473119	17.3156605468181	16.5721509363784	18.7390820749846
jgi|Punst1|117795|estExt_fgenesh1_pm.C_1_t20287	871	.	16.8147613500294	17.1160432021931	23.7156821857258	21.1002778683022	21.0502813063902	10.3929973294636	22.970275087712	17.3447962742648	29.6090895692027
jgi|Punst1|117798|estExt_fgenesh1_pm.C_1_t20290	1863	.	29.400144554078	27.4727475662815	24.1702278341333	33.1454244604113	22.3810065110153	17.3424116083243	21.2062132273017	21.9255777119861	21.3704548099331
jgi|Punst1|117799|estExt_fgenesh1_pm.C_1_t20291	1770	.	15.1266056223292	11.5935168800657	46.6517399810206	36.1204341965154	273.152060884469	88.7878363943028	299.320654266065	190.452771468292	96.3964656282711
jgi|Punst1|117803|estExt_fgenesh1_pm.C_1_t20297	1574	.	67.1031513169412	57.4567970321962	59.7859672589774	50.1000158790054	72.4319549110819	52.9013046340322	69.702437685284	67.4818324120252	70.121112315542
jgi|Punst1|117804|estExt_fgenesh1_pm.C_1_t20298	1679	.	166.913006360278	150.888376957847	165.691096614865	105.462038948551	109.2137006142	101.941174617059	115.675380368364	104.952423458583	186.89181085894
jgi|Punst1|117811|estExt_fgenesh1_pm.C_1_t20309	509	.	103.786528420214	66.6910871823236	72.674468197157	46.7339299593229	65.6023912537355	44.977985245702	54.6641204777365	60.1876492300049	55.1862294403557
jgi|Punst1|117828|estExt_fgenesh1_pm.C_1_t20329	2515	.	25.2586631518332	27.761752233922	25.0453007031111	27.5197033807584	20.1761512126215	26.0175607923473	21.6476521831211	27.9998382181855	22.9143743471243
jgi|Punst1|117846|estExt_fgenesh1_pm.C_1_t20350	4536	.	25.9536841157931	31.1577881165607	32.7878717202653	19.3316034312876	27.5862327370441	29.1989831605904	28.9422689731896	25.5357477406204	29.0627935362192
jgi|Punst1|117847|estExt_fgenesh1_pm.C_1_t20351	4983	.	30.1834303900582	34.2823569896549	19.9428532235504	12.5556027673947	16.8448643537306	39.1141176356553	16.942167247667	20.0443663455676	20.7351766959389
jgi|Punst1|117851|estExt_fgenesh1_pm.C_1_t20355	1684	.	31.3158002427492	25.5925686355918	13.0360946557729	19.1179835234958	25.0195238608663	16.1695163624377	27.7634670480175	24.7823105451713	18.3296457165869
jgi|Punst1|117852|estExt_fgenesh1_pm.C_1_t20357	601	.	7.3106441610028	9.84258911867007	11.7346884160667	5.80144970112508	8.6539938684871	5.40302508724386	7.17117081999028	8.03498379281074	12.1581195022514
jgi|Punst1|117881|estExt_fgenesh1_pm.C_1_t20397	690	.	0.696464673581041	0.207971266623253	0.9018603245596	1.18064176837877	1.90027413772771	2.41878441522053	2.32701334451461	2.56828892938665	1.34855201250485
jgi|Punst1|117887|estExt_fgenesh1_pm.C_1_t20403	2218	.	70.4776853409366	134.859396036371	57.8968169809608	134.735605119624	39.5189337303414	28.6426387131502	40.9582399576126	36.4630736475516	45.1657489642167
jgi|Punst1|117915|estExt_fgenesh1_pm.C_1_t20434	1390	.	304.066956464765	124.963300977591	268.41266465334	118.762029555071	386.344871651791	205.814191877848	408.188627057896	237.499054326511	235.046366236069
jgi|Punst1|117929|estExt_fgenesh1_pm.C_1_t20450	3539	.	34.5617747736186	66.8460042445621	60.1066079266036	29.2893903475204	44.644897762467	22.0263844988753	43.6266984800263	32.8548125435924	53.4784125637735
jgi|Punst1|117957|estExt_fgenesh1_pm.C_1_t20490	596	.	0.345561331330958	0.936335959908939	0.69606669345204	0.382718103440902	0.806659994706562	1.18707121048994	0.496267858265876	1.44951038359469	0.729108453597657
jgi|Punst1|117959|estExt_fgenesh1_pm.C_1_t20492	1696	.	12.4403890397233	176.92149986519	13.3515387082256	700.727318274386	14.5086378593373	14.4827569201441	11.6845330874251	23.6665704793156	194.866234009331
jgi|Punst1|117980|estExt_fgenesh1_pm.C_1_t30021	956	.	123.335755087276	119.133163954908	90.49655793382	125.127773760909	116.192023623226	128.97864281057	110.429684003417	142.061503713232	112.896084070459
jgi|Punst1|118011|estExt_fgenesh1_pm.C_1_t30053	1040	.	270.909451107122	253.179687280055	328.660159719836	206.543287332133	166.062946990687	139.632470508464	159.791978844722	189.033165040042	352.893642850992
jgi|Punst1|118015|estExt_fgenesh1_pm.C_1_t30057	1663	.	13.8156191412537	10.1822131860885	8.23225479664145	9.44456618947468	6.70180866973724	10.4721874862224	6.64421705885833	6.8865432184313	3.88831790303808
jgi|Punst1|118021|estExt_fgenesh1_pm.C_1_t30063	2871	.	92.4041618644451	77.4730998445032	85.8322239925688	47.0569018804858	82.0996530023015	89.5733747914479	86.9062633738248	88.3513532130814	92.6886395274866
jgi|Punst1|118025|estExt_fgenesh1_pm.C_1_t30067	4762	.	25.5388836257779	28.5004778765462	19.496274582427	17.1755857089894	14.1664598963466	16.8608880015215	14.5075051648697	16.476393263446	19.9765571103032
jgi|Punst1|118038|estExt_fgenesh1_pm.C_1_t30081	2020	.	47.6878818947002	39.5296408823972	32.5689146416247	25.1006777861818	26.4293325556392	25.2894687373552	24.9233860864059	32.9092215544038	28.3144073488483
jgi|Punst1|118046|estExt_fgenesh1_pm.C_1_t30090	1023	.	23.5772889497998	24.2362083766068	28.2011341470099	23.1890507562863	30.8037595561473	14.3282830461744	28.4582346585299	24.3601451788415	21.1327416985573
jgi|Punst1|118067|estExt_fgenesh1_pm.C_1_t30111	2350	.	34.2040363628744	29.4667260308228	29.0840360411699	31.0881566441972	26.1121925342567	34.9231298759288	28.3279347340998	33.792808032858	28.5431323456338
jgi|Punst1|118087|estExt_fgenesh1_pm.C_1_t30133	1209	.	19.3443207103816	22.8682383663318	24.4772898675619	20.1336041910825	16.9004943473261	18.4259755700423	17.7018035502958	20.3559202892733	32.7978190644405
jgi|Punst1|118096|estExt_fgenesh1_pm.C_1_t30146	1921	.	6.57567895871562	9.79410060065083	4.21118537808413	7.98952146393369	7.30334407019453	5.76995293219577	9.64509702434399	5.39661544168101	5.07250436199495
jgi|Punst1|118107|estExt_fgenesh1_pm.C_1_t30159	4135	.	31.7080912031436	31.7346884797384	30.4453287195998	39.7411728384478	33.2157349430749	25.6473041560687	35.8568572511437	32.8120649571353	25.1131691656519
jgi|Punst1|118111|estExt_fgenesh1_pm.C_1_t30164	1681	.	66.9838971753011	53.0786551349308	75.1170248021421	52.1255096601462	53.3913727911652	50.5592132003637	51.7299459826174	59.39129953357	58.4841796969729
jgi|Punst1|118115|estExt_fgenesh1_pm.C_1_t30170	471	.	42.7553684964521	43.3987315474397	48.8842761910968	112.631720701082	56.929550361798	33.2775435469831	42.9713476642934	29.6293842251693	135.232354566408
jgi|Punst1|118117|estExt_fgenesh1_pm.C_1_t30172	2803	.	23.1573350349576	24.7443515586353	19.9312311471228	23.2854736899499	22.5548235551666	32.0102775178757	23.4633703251077	25.0992289128393	17.3026781031127
jgi|Punst1|118119|estExt_fgenesh1_pm.C_1_t30174	909	.	15.1677812575032	20.084060529972	35.4080218734776	65.7808393853806	545.992242389705	29.6560531437105	841.052429065856	51.6380765476557	72.9859637224695
jgi|Punst1|118122|estExt_fgenesh1_pm.C_1_t30177	697	.	64.7445208750599	36.3268414258617	69.2170251248857	57.3171935461884	75.1848778997376	36.8543622519972	67.1693816411805	48.8159135387581	40.8092430308277
jgi|Punst1|118124|estExt_fgenesh1_pm.C_1_t30179	5528	.	61.8418369982492	115.966554000635	60.1120577400923	103.162547004297	48.7189313392905	78.3129585087139	52.8629406302722	70.213177117158	59.6622593693418
jgi|Punst1|118128|estExt_fgenesh1_pm.C_1_t30184	1194	.	163.090477645694	192.014610228482	233.037862801525	136.319627698688	135.914163390125	106.414359574149	136.528168548108	160.570488608151	205.584609515967
jgi|Punst1|118130|estExt_fgenesh1_pm.C_1_t30186	776	.	5.95687568751384	5.56823412741724	6.2370924507773	6.29878469212383	4.75925616839408	4.60535305861899	6.12569217539157	5.53787300398997	4.650313196086
jgi|Punst1|118133|estExt_fgenesh1_pm.C_1_t30189	940	.	23.8332751596114	18.6584150552067	24.3286416808724	13.1382820786694	31.3383507266542	31.321971589651	32.1847052834266	25.3563887331626	64.5541900648471
jgi|Punst1|118144|estExt_fgenesh1_pm.C_1_t30203	3245	.	72.1457989833279	55.8670425625545	80.2544519634677	38.590722440147	35.8607203417876	60.4211601533979	39.3173918392319	56.4948375729073	31.9572430992396
jgi|Punst1|118177|estExt_fgenesh1_pm.C_1_t30239	1177	.	55.3139530474274	51.0575054935426	61.843583980863	35.0773985784119	49.3320530291751	40.9672619519297	48.3206719488552	47.6718175670573	54.6737343356491
jgi|Punst1|118178|estExt_fgenesh1_pm.C_1_t30240	1359	.	43.4860301156627	39.7966307012011	31.0861985308709	26.8070838252464	39.991751638029	65.8491364254022	42.5645806777806	37.6852461669604	67.3955645625976
jgi|Punst1|118184|estExt_fgenesh1_pm.C_1_t30247	1637	.	16.956687257385	88.3227840602974	36.8098946765117	68.296628369999	48.1650424695163	13.0100163567604	46.1383159790166	28.7549911630512	38.819801467975
jgi|Punst1|118193|estExt_fgenesh1_pm.C_1_t30258	1236	.	81.2505895287092	51.8840075249477	281.926815334635	81.5961012447014	82.9217521184014	38.5126838928317	93.8058675261918	75.5050451967953	279.442227999521
jgi|Punst1|118197|estExt_fgenesh1_pm.C_1_t30262	761	.	715.954440596383	1404.99849117875	1515.48186253692	1674.20339691304	895.720808667585	516.574161739444	857.704947132537	985.14467252056	1370.82182648778
jgi|Punst1|118201|estExt_fgenesh1_pm.C_1_t30267	413	.	0.443270494427228	0.656309646890167	0.460392780697294	0.473400186061801	0.846611238115978	0.483171220958096	1.58579123993779	0.858169182216364	0.731948438099511
jgi|Punst1|118202|estExt_fgenesh1_pm.C_1_t30268	1076	.	48.8195660365394	26.391347567188	49.3348050686324	35.0387265037108	45.2092171484123	44.0877410255694	53.622097880428	56.4492482414145	57.3211584723878
jgi|Punst1|118211|estExt_fgenesh1_pm.C_1_t30277	1392	.	26.6895927174188	21.3738285941972	19.5084525307184	15.4267131752732	24.4906020336459	30.0002248051598	25.1336445853767	22.3424531540285	21.8624818594742
jgi|Punst1|118214|estExt_fgenesh1_pm.C_1_t30280	2762	.	38.6962242335191	40.5654406021201	36.586512044302	27.7603845892355	28.974020551096	47.309479026521	32.7840697257271	31.6793604138456	29.0293074327553
jgi|Punst1|118223|estExt_fgenesh1_pm.C_1_t30290	1399	.	16.0792094404103	17.8363729857135	16.1489297215786	15.0933108642606	15.683034449038	13.1356072870893	13.8026620128248	13.0945560380263	22.0096852827009
jgi|Punst1|118231|estExt_fgenesh1_pm.C_1_t30300	1886	.	60.2490476771195	93.1812723870524	56.4579227569831	23.5322061736373	93.9245253684197	113.231429490891	73.507035783239	130.371983763073	34.834115281534
jgi|Punst1|118241|estExt_fgenesh1_pm.C_1_t30315	2282	.	51.8195615480097	60.2424043222184	79.3079845008754	38.911510692273	56.6822130341449	29.3338556929133	57.5849662806621	50.5349112336052	62.6827676123912
jgi|Punst1|118252|estExt_fgenesh1_pm.C_2_t10010	753	.	34.7360269470157	29.0091837596223	36.2929913478981	26.7436527422084	70.8123403780074	66.2515651579328	85.3770900446807	47.1859139357233	28.2209469933393
jgi|Punst1|118255|estExt_fgenesh1_pm.C_2_t10013	1939	.	38.5213261438709	50.5305466188712	36.7197617190144	26.5861772362433	48.5863541975544	28.4603230702715	45.7402988110251	44.6114369893364	35.6017688936505
jgi|Punst1|118268|estExt_fgenesh1_pm.C_2_t10028	1259	.	60.3995217713893	46.3136648317405	53.5045292233264	45.3715286347229	84.9999112019102	38.4142925991537	83.4837073949931	68.3370889515395	34.980587629255
jgi|Punst1|118285|estExt_fgenesh1_pm.C_2_t10046	1161	.	1.70495443348035	3.95521582001845	1.19108742261676	1.17881131602469	2.86105012295266	3.53130024444341	2.43841123616008	3.2053838576066	1.12286469856383
jgi|Punst1|118289|estExt_fgenesh1_pm.C_2_t10050	1461	.	8.01952478350478	7.89038145717104	9.50060365861924	11.5756228247535	15.6307627995502	12.218089653886	17.9021338948743	14.373452724935	7.53279712631308
jgi|Punst1|118294|estExt_fgenesh1_pm.C_2_t10056	1398	.	48.7550180829818	34.3410446529807	39.7891571661625	28.8096860012631	42.8309285263235	35.7237848449684	40.9842399981486	40.5635333053343	29.4280543632053
jgi|Punst1|118304|estExt_fgenesh1_pm.C_2_t10068	2693	.	56.1134172488597	50.2964054080755	56.805814167628	39.6764026346029	41.3367839815177	54.8537731892149	40.7238704988028	48.2430377547734	54.9421047164637
jgi|Punst1|118305|estExt_fgenesh1_pm.C_2_t10069	1272	.	15.1659406514632	14.3525243881639	17.1497626969778	19.3925979521158	17.9017177613138	16.7147130580098	16.0610426375836	14.2974645794835	7.46379172709742
jgi|Punst1|118316|estExt_fgenesh1_pm.C_2_t10081	1815	.	15.4324073125962	11.8770881669727	21.4094518921164	16.1402511370365	18.0724969853371	15.7520836297006	15.5744907925386	22.2125154099432	26.0239931934485
jgi|Punst1|118318|estExt_fgenesh1_pm.C_2_t10083	1064	.	19.4641678042285	33.5523067584512	33.6615410614131	30.9319266309459	25.7555012595595	12.8213760355675	20.8488470530871	27.5436315198449	88.3675751356623
jgi|Punst1|118319|estExt_fgenesh1_pm.C_2_t10084	1451	.	0.977807053782185	1.76916517414635	1.34616068431564	1.25761538056941	2.77117854957398	3.93823444587078	2.47523183024016	2.2899543779421	1.83595595261237
jgi|Punst1|118329|estExt_fgenesh1_pm.C_2_t10097	1604	.	63.9292292957631	179.683371064181	11.4339658667019	253.859767605639	7.69765038022806	25.8089122609098	8.3638018186366	12.4291414054638	115.15091316418
jgi|Punst1|118335|estExt_fgenesh1_pm.C_2_t10104	2592	.	4.51585022726199	3.89384474121391	4.51481067184848	2.86633584878623	3.97943210632177	3.61837830633395	4.7763593228204	3.70900753662291	6.58572689787956
jgi|Punst1|118353|estExt_fgenesh1_pm.C_2_t10126	1275	.	20.5236629103845	19.6961023096139	16.4044266879044	14.6699601187167	21.6817553087011	25.3687800725777	25.1367871837335	22.8638145043162	21.390314047736
jgi|Punst1|118357|estExt_fgenesh1_pm.C_2_t10130	531	.	0.883462721532044	1.23111678861097	1.82296939427615	2.82286777614629	0.452701842603683	1.02490865051717	1.03445880167985	1.50179606887864	1.34317621366525
jgi|Punst1|118364|estExt_fgenesh1_pm.C_2_t10137	5945	.	12.0116098329741	12.5785593107094	8.98156300518445	9.52083820793946	6.5467560558234	11.3483505973993	6.37536350458336	8.6668411150753	8.81666405767657
jgi|Punst1|118367|estExt_fgenesh1_pm.C_2_t10141	874	.	175.438403959766	120.842251764248	122.759803389067	108.643898307023	302.843688896816	154.529605017021	274.57629411712	204.685869017039	214.015528642284
jgi|Punst1|118377|estExt_fgenesh1_pm.C_2_t10152	4993	.	14.8678499113698	14.6798918428087	13.9309995257761	11.3753049114848	10.3510326178349	13.3377091752572	11.1494495249382	12.5597584412542	14.9344285337297
jgi|Punst1|118399|estExt_fgenesh1_pm.C_2_t10176	999	.	29.5955158589078	24.0363988431639	27.7885524429283	23.9092367244416	24.3469057315774	28.5460142697198	22.9667059108922	23.6149539509482	24.2597930903089
jgi|Punst1|118407|estExt_fgenesh1_pm.C_2_t10184	5031	.	16.834245509055	18.3182271151495	15.8013780479263	12.3775188182593	19.7638330861861	11.5422315341695	19.295923588098	11.7824274765869	15.2356591373695
jgi|Punst1|118415|estExt_fgenesh1_pm.C_2_t10192	946	.	57.850635967968	54.3561265038046	67.2971161320641	77.3996793635302	65.3053513262122	42.2456294931091	63.5814902687887	56.5495277151619	49.9746911617236
jgi|Punst1|118418|estExt_fgenesh1_pm.C_2_t10196	4210	.	32.0835775105796	28.5030960490513	26.6470092333752	19.6597887245665	18.6400643536039	24.7077966215104	19.6163384890557	22.9091677523728	22.34113145551
jgi|Punst1|118429|estExt_fgenesh1_pm.C_2_t10209	3117	.	129.032697200625	108.782472450253	110.657036967712	87.7629319913047	72.0305709485617	107.722042207211	79.3086485380433	100.609134574894	98.7131139160358
jgi|Punst1|118434|estExt_fgenesh1_pm.C_2_t10215	1926	.	84.2697975371542	73.7700502046305	48.4465068948479	69.5703276549472	44.8069052719094	67.3548572945561	46.7510678204191	63.9471939816911	53.6490700055183
jgi|Punst1|118438|estExt_fgenesh1_pm.C_2_t10219	3509	.	18.7557485763297	18.27547258502	21.5959865692965	16.8639653627738	16.3353716806747	17.1896370346429	17.2554857783422	17.68205447042	26.809648574168
jgi|Punst1|118440|estExt_fgenesh1_pm.C_2_t10222	998	.	40.5511721016972	50.789028395766	106.693028376423	37.3854119882823	99.6092095230648	22.4670656604151	95.4306184524256	58.1532155128406	45.4350758920488
jgi|Punst1|118442|estExt_fgenesh1_pm.C_2_t10224	1965	.	26.7152810668723	22.0382512017325	22.2734257256373	18.7388577466651	14.7133439534139	12.9432662219053	15.2994816698712	17.9466540913019	26.2825246800283
jgi|Punst1|118444|estExt_fgenesh1_pm.C_2_t10226	2769	.	39.3959053170814	26.5395570734695	41.0073946240328	28.7022584098564	53.5003688573658	67.2634333452578	52.5233330763082	56.1987112358679	90.1906596133162
jgi|Punst1|118452|estExt_fgenesh1_pm.C_2_t10235	1107	.	2.02585027003699	2.448562639256	2.49837849622051	3.17909393241502	3.17828145077042	2.26146510366147	2.67186669852269	1.5207889730921	3.06356704696534
jgi|Punst1|118475|estExt_fgenesh1_pm.C_2_t10260	5898	.	25.9218260757844	26.174007844052	17.1449794661318	20.5525350361113	14.4502026241248	26.9744904901883	14.7364844919327	17.1187691774746	13.2659158487249
jgi|Punst1|118478|estExt_fgenesh1_pm.C_2_t10265	1281	.	52.4488306876107	72.5653581616235	47.7818178591644	39.2758318301328	56.1085236911351	22.1627494720148	52.4789839244565	34.5673946447337	31.6549575754759
jgi|Punst1|118483|estExt_fgenesh1_pm.C_2_t10272	1412	.	10.8422722909667	22.8213606856673	18.889353787946	18.854481135642	12.2420989333145	9.95692947129556	11.8202528523829	13.3975737830239	16.5451222845365
jgi|Punst1|118513|estExt_fgenesh1_pm.C_2_t10309	1604	.	262.771816510603	202.07917959525	367.988343496957	135.46230236831	393.642853868901	215.394712536822	392.86160132988	280.429050421497	139.983862497075
jgi|Punst1|118520|estExt_fgenesh1_pm.C_2_t10319	1672	.	275.440948209009	83.5653923776912	107.942306579304	52.4840458073773	76.342263302857	125.206812881182	69.6098778275495	87.0823905627418	60.8244924861468
jgi|Punst1|118522|estExt_fgenesh1_pm.C_2_t10321	535	.	222.01601449697	189.694414811907	122.51814652148	308.072028745964	186.915936866884	93.0440808696047	139.950451356179	106.409970992555	297.121086445263
jgi|Punst1|118523|estExt_fgenesh1_pm.C_2_t10322	1892	.	50.5694143805298	103.133376147839	48.6684411669163	69.0810222356742	28.0325588377639	27.0003841699036	24.9680738041819	34.4097436759546	47.0837583829607
jgi|Punst1|118532|estExt_fgenesh1_pm.C_2_t10333	1784	.	31.5422425878627	30.7985550262066	27.5659708228501	33.9921589317823	24.658293806798	23.6726322251964	24.4900717013422	29.8250469856141	34.6970651290504
jgi|Punst1|118545|estExt_fgenesh1_pm.C_2_t10347	1363	.	1.61177444635462	1.05282592788	0.849698434914614	1.48225546151852	2.80579728699708	2.31585741882817	3.03804769579638	2.27528164507292	1.20596291862406
jgi|Punst1|118554|estExt_fgenesh1_pm.C_2_t10357	4190	.	226.713854925169	123.571496932624	133.219191093001	206.036584582954	376.839101107939	964.848196389577	366.467333302135	501.702217024	171.637017432124
jgi|Punst1|118574|estExt_fgenesh1_pm.C_2_t10378	745	.	3.37882190634714	3.89515759322119	2.69145788134789	3.06174482752722	2.6399781644942	4.67523430592962	2.75074184295943	4.01402875456991	2.97983454948608
jgi|Punst1|118577|estExt_fgenesh1_pm.C_2_t10381	2115	.	55.7489275950052	54.0151692406287	43.953786834545	42.4307579532754	34.458753601514	48.8731687869737	34.6320214828181	42.1559127017676	40.493554889799
jgi|Punst1|118588|estExt_fgenesh1_pm.C_2_t10392	480	.	1.02500530085067	2.3916695661674	1.008329946209	3.25857128072539	1.18371243162622	0.98263116868334	1.01232735135545	1.29217036759766	0.875788695938272
jgi|Punst1|118613|estExt_fgenesh1_pm.C_2_t10422	2081	.	42.0398450492946	32.3103333670605	27.9926292474029	22.438888252184	24.4469674268363	25.6291188638216	25.136970322356	26.4732151098954	25.3985294646785
jgi|Punst1|118619|estExt_fgenesh1_pm.C_2_t10429	4369	.	71.6501440512025	66.4857498381594	60.3276919326218	56.4674826421881	59.4221681612177	77.5378464805931	64.0091258764637	61.1713781580581	51.884468268072
jgi|Punst1|118622|estExt_fgenesh1_pm.C_2_t10432	1278	.	12.3103595472839	13.1123876580174	13.1468371256223	5.55843927385083	15.3040466060739	6.1889084802591	12.3653130649337	13.9530133590358	6.93719631703808
jgi|Punst1|118623|estExt_fgenesh1_pm.C_2_t10433	2067	.	4.63323015796137	4.28888333749097	7.50968518926543	4.1618907504185	7.80243183691103	3.53690173923757	6.68454180891237	5.73345342454695	13.4822414664753
jgi|Punst1|118624|estExt_fgenesh1_pm.C_2_t10434	873	.	44.4439283968304	79.3205110795344	78.8051681082338	89.6200417528256	36.5220499654804	34.7440510502468	28.1933091726664	50.9255950470005	51.5781683517019
jgi|Punst1|118628|estExt_fgenesh1_pm.C_2_t10440	663	.	69.7215012595888	8.48928463405826	10.8980457017546	2.65403995715191	16.2168191120112	5.8280665208368	15.6459643365108	3.77544283228276	3.1346547457448
jgi|Punst1|118646|estExt_fgenesh1_pm.C_2_t10461	447	.	17.7644121439766	20.9739255019602	7.42471139682176	12.465675369218	9.48436599836806	6.45279734932994	7.08954083236965	9.5147348256472	10.6407567068528
jgi|Punst1|118648|estExt_fgenesh1_pm.C_2_t10463	1084	.	47.2348619717506	42.1851679936538	47.4877160750194	30.782075567	33.3643611866261	35.1270421186432	32.2944281314805	39.6029442130353	35.7432464336746
jgi|Punst1|118655|estExt_fgenesh1_pm.C_2_t10474	979	.	162.594469862664	128.174596429945	101.824698084704	74.5909932595057	86.4527680871536	97.9125907816033	88.3269888336356	86.5469427589853	127.906903130337
jgi|Punst1|118662|estExt_fgenesh1_pm.C_2_t10484	1695	.	351.83734125137	164.844119872242	251.238599795751	15.052869102112	184.378722773986	668.141033068085	196.435909902109	400.98774603286	58.4776399618642
jgi|Punst1|118670|estExt_fgenesh1_pm.C_2_t20002	764	.	117.234747279567	107.583391043569	105.99908297657	244.648754793729	101.371168530407	88.3774436529857	89.8719934051049	107.394144538109	200.816766314256
jgi|Punst1|118674|estExt_fgenesh1_pm.C_2_t20007	1237	.	50.0225556985242	62.4115550492189	51.9408117804667	31.6110391016206	50.596143088278	32.1755032760338	46.2330908318589	40.0231080482379	35.1177799273456
jgi|Punst1|118683|estExt_fgenesh1_pm.C_2_t20016	940	.	7.57114256857931	7.75172334566315	10.2610597565584	7.55711211912911	21.1789595786217	8.35638551960497	22.9922859671406	7.96511095893026	36.9878876832988
jgi|Punst1|118691|estExt_fgenesh1_pm.C_2_t20027	709	.	4.45411822274073	6.56669029920905	13.9699309089927	6.34249417122855	2.95896001135599	1.89340670020789	5.42324875295346	3.06184233789008	22.7573764117219
jgi|Punst1|118692|estExt_fgenesh1_pm.C_2_t20028	480	.	2.57443191841563	1.95984033894273	2.73689556828156	2.44392846054405	3.46008249244587	1.54953376600065	4.40142326676283	2.2612981432959	1.68269513489264
jgi|Punst1|118693|estExt_fgenesh1_pm.C_2_t20030	1105	.	48.884436749483	76.5478554963383	105.591112660541	400.642076198509	210.897754890838	149.691015597155	293.079821565426	173.663688085304	141.722015584321
jgi|Punst1|118704|estExt_fgenesh1_pm.C_2_t20042	2867	.	20.9203148724331	20.5381599996657	15.1211809562539	11.5931032659222	15.7400628132853	22.6207384489363	16.4327989701532	17.7320105255068	14.6000592689159
jgi|Punst1|118711|estExt_fgenesh1_pm.C_2_t20050	1040	.	16.7228056238964	17.7535471642427	14.609703671171	19.1127738581009	16.9572058992135	17.3733842131705	17.165550740375	19.1269613753192	17.7034969927436
jgi|Punst1|118725|estExt_fgenesh1_pm.C_2_t20070	1388	.	29.9319958237822	23.3997641992459	24.396686265419	10.5880089885242	21.5540100052711	20.0098645877304	20.7615262335372	24.0985251758641	16.2458902350522
jgi|Punst1|118759|estExt_fgenesh1_pm.C_2_t20113	2957	.	47.3928412982448	36.4236904959099	32.8994498512831	31.3404691321712	37.5132237117746	49.2386634677713	42.0821909360564	40.6098201618257	36.5904252935212
jgi|Punst1|118761|estExt_fgenesh1_pm.C_2_t20115	1665	.	56.3712112826518	47.1822060160432	25.4976406475088	32.5661418085709	62.8163292891264	63.3786889339542	68.9254953082686	56.409805494096	22.4281337952035
jgi|Punst1|118770|estExt_fgenesh1_pm.C_2_t20127	374	.	232.50959690979	3.36794823043182	39.378018984113	9.93254347600789	132.871842181063	446.634362874679	141.900003158608	191.959854608893	44.5435087026274
jgi|Punst1|118772|estExt_fgenesh1_pm.C_2_t20129	2266	.	8.93237239124695	5.64318620790308	2.60123952836163	8.48436476446594	8.69882772755938	19.2376620138182	7.49601618318231	10.2545962598155	5.08396393242983
jgi|Punst1|118778|estExt_fgenesh1_pm.C_2_t20135	1257	.	68.5695947721205	49.2667440731594	63.4219940254469	36.6556864832594	70.2882226703111	51.7383181895322	75.5658195985324	53.5019329836549	96.5788895465629
jgi|Punst1|118782|estExt_fgenesh1_pm.C_3_t10004	880	.	42.5821441051071	53.5770220239168	31.9195356348627	97.6090215453652	22.0269844794222	33.0864970434286	18.4379621938574	27.3621270697141	60.6843738280579
jgi|Punst1|118784|estExt_fgenesh1_pm.C_3_t10006	1818	.	15.6901571265375	12.0855176464198	13.5489879617899	11.2203829578333	14.2802779260924	11.8045460528296	14.5958749123541	14.9138758127255	9.50126973277342
jgi|Punst1|118786|estExt_fgenesh1_pm.C_3_t10008	2776	.	10.662912860937	33.0893572783151	31.0407047047253	19.0044196811758	15.2483993353579	12.4555198903377	12.3671114844201	10.4373744801425	38.3636454890786
jgi|Punst1|118788|estExt_fgenesh1_pm.C_3_t10010	2088	.	12.4995300253428	140.19368315858	13.8252135481858	347.28441910911	13.9617363730272	15.8558964000627	14.8231841053047	18.7672362912993	112.512210693224
jgi|Punst1|118793|estExt_fgenesh1_pm.C_3_t10015	2977	.	14.8741111846654	15.8480578799448	18.1391971896362	13.8574109553186	19.9666022936254	15.1062308498447	19.693301280914	16.8089420436861	32.3336401572071
jgi|Punst1|118794|estExt_fgenesh1_pm.C_3_t10016	4349	.	39.7954648046344	34.8292494498204	32.9695374456011	44.9186820601259	27.4207067487173	21.9325737903476	26.2664472053934	26.5115005617547	27.7503880410608
jgi|Punst1|118795|estExt_fgenesh1_pm.C_3_t10017	3591	.	36.2885053607298	33.1366007097509	29.3004147634523	28.438770241697	21.7922972438969	32.8920328477462	24.339098485678	27.1727436174612	37.0173692955847
jgi|Punst1|118796|estExt_fgenesh1_pm.C_3_t10018	770	.	3.81892642443185	4.67980365327994	3.99590494453139	5.37452665781981	2.55426458772491	2.45019719983378	2.46936993667733	4.20015303159759	4.39824073535847
jgi|Punst1|118800|estExt_fgenesh1_pm.C_3_t10023	1539	.	216.192060517243	178.113853937838	171.991717808949	144.380750898418	218.47472752138	299.15365338149	233.822822620729	295.727456114303	192.37772797618
jgi|Punst1|118803|estExt_fgenesh1_pm.C_3_t10026	800	.	23.7562856471576	33.7225408829604	13.8501320468564	11.8937851746477	26.5788968301303	38.413319994221	29.8152412090514	26.4156542290322	19.159107763953
jgi|Punst1|118812|estExt_fgenesh1_pm.C_3_t10035	1382	.	14.2568636871257	10.5565733383655	14.1337131182489	13.5577314501961	12.9347893007269	14.4785774782285	15.2871430394078	12.7908036387381	6.51084719723862
jgi|Punst1|118813|estExt_fgenesh1_pm.C_3_t10036	1131	.	131.749000387177	102.941179912493	69.7998160566349	70.8760862120643	41.7741077686332	39.521782487423	39.4703760749914	44.0091976656604	36.66759932209
jgi|Punst1|118817|estExt_fgenesh1_pm.C_3_t10040	495	.	273.473436828511	77.5641793310587	139.437626847187	13.1659445685875	90.767841843301	461.804582063544	61.8013177238553	499.952462226876	35.1627521365479
jgi|Punst1|118819|estExt_fgenesh1_pm.C_3_t10042	2156	.	30.8655865543297	28.7754677858917	31.316221334951	21.4013772426121	32.1411627288718	30.2572428935518	31.2688867775292	32.0559624720755	33.6199453699995
jgi|Punst1|118820|estExt_fgenesh1_pm.C_3_t10043	1115	.	22.1244652360901	17.6604598757354	17.8592609563013	14.9631255222547	21.2847746242882	26.064300223206	21.9794840801215	25.4692491161081	19.9439948267158
jgi|Punst1|118821|estExt_fgenesh1_pm.C_3_t10044	813	.	6.44575546608917	6.49153445183609	5.16656145342723	5.53115420344532	3.14491863753092	7.38577159998151	4.44365094386092	5.31308849091289	3.00365856494937
jgi|Punst1|118825|estExt_fgenesh1_pm.C_3_t10048	513	.	2.76568817746189	3.23240591138934	2.83039984900771	2.15967687221566	0.851974759605017	3.04116169165154	1.8532308491633	3.10898133557332	1.89670776122777
jgi|Punst1|118833|estExt_fgenesh1_pm.C_3_t10057	2188	.	87.0119290890062	57.8387609587772	66.4249531553297	141.050861973264	79.9617639791831	101.640350135472	114.575404351169	72.7921515515318	154.754631174891
jgi|Punst1|118839|estExt_fgenesh1_pm.C_3_t10063	522	.	8.85543205653398	8.2776813848195	4.10617120952104	4.61943055121991	5.02371323767096	7.47181967345422	7.40653294544917	8.44472588347896	4.65096618584292
jgi|Punst1|118840|estExt_fgenesh1_pm.C_3_t10064	2430	.	27.1074614619457	25.6948642554501	24.7618803721589	18.3713689489456	22.6175632709587	23.807109568328	22.31793289043	22.4158513856977	26.5479750514633
jgi|Punst1|118841|estExt_fgenesh1_pm.C_3_t10065	2109	.	61.1592034482892	60.164079050293	46.7999511713341	38.0707427013152	31.3653356431344	52.2120248946964	32.0057976382526	45.6053951319572	30.9313668345383
jgi|Punst1|118846|estExt_fgenesh1_pm.C_3_t10072	804	.	43.1491297768723	30.5007279665462	42.0961627862946	32.0182998976749	39.2486969292368	29.5353432791387	36.4201352103479	37.911011211394	40.2601370670131
jgi|Punst1|118853|estExt_fgenesh1_pm.C_3_t10082	3835	.	90.4523279392807	51.2426378148861	51.1493159824758	31.7190263127716	40.7317691445876	76.1727876889756	42.2812081219146	57.5014610218724	66.540799090709
jgi|Punst1|118863|estExt_fgenesh1_pm.C_3_t10095	462	.	0.445789076781928	0.759260179735684	0.673467125482818	0.564254767225176	0.946023921379597	0.0785319615331341	0.365832583211456	0.863045143478956	0.102237116117119
jgi|Punst1|118872|estExt_fgenesh1_pm.C_3_t10106	1584	.	6.00267374916777	7.58972581182754	18.6170009548977	12.5899344937118	28.0614345679223	7.39836520943401	29.3828347172076	13.9845277878535	8.93680191258768
jgi|Punst1|118883|estExt_fgenesh1_pm.C_3_t10117	935	.	9.00668754345291	9.89068341088837	6.24871850546019	9.13096979197918	5.5859930134167	6.40266462852493	6.77866257127109	8.10247087642597	7.00167882754087
jgi|Punst1|118897|estExt_fgenesh1_pm.C_3_t10133	1279	.	53.9443122858006	59.8260216212529	72.0753750001016	51.6938321234701	93.8540790798989	85.7401395035659	105.931486760594	82.5961418484071	55.5686623480065
jgi|Punst1|118902|estExt_fgenesh1_pm.C_3_t10140	2011	.	17.3762419555585	15.6114615474345	19.7525798086661	17.5648496683557	19.6145899621497	10.0852845955366	19.9081780380282	13.8460594053016	26.0712271940234
jgi|Punst1|118916|estExt_fgenesh1_pm.C_3_t10156	2347	.	45.8798064369825	43.5806285100523	36.6556075886458	41.9990546407939	31.8812076894616	54.2448733255784	33.9001483206725	33.694429696198	53.7057713031132
jgi|Punst1|118918|estExt_fgenesh1_pm.C_3_t10159	3645	.	70.4282329176323	66.9142557908784	106.350651963236	23.9766479421276	89.4570342123195	50.5306958183828	82.5830172244764	81.4956126019265	37.7246375603162
jgi|Punst1|118940|estExt_fgenesh1_pm.C_3_t10183	2783	.	28.1710504331599	25.6039556622401	35.2607511193171	19.120542225744	33.1919784304754	32.4554283238852	35.299952322726	36.0807449904226	26.1693881119424
jgi|Punst1|118941|estExt_fgenesh1_pm.C_3_t10184	2658	.	21.5622932519754	23.7667289218843	26.8844630611286	16.6974194294507	20.5130232117202	18.3388084754446	19.2271654759355	22.6931951690966	23.1120963387996
jgi|Punst1|118951|estExt_fgenesh1_pm.C_3_t10195	1382	.	51.5051968627228	36.7807167242725	54.8963423681367	36.7355575641835	52.1661001260368	52.4667943612688	59.6351449967298	48.3742423329717	55.4020121087864
jgi|Punst1|118977|estExt_fgenesh1_pm.C_3_t10226	1581	.	52.6429623292019	25.6160265573064	16.5531205048568	26.7322387798914	57.0448834368286	131.610328475235	56.3515807694538	45.5920019101413	19.4969090410188
jgi|Punst1|118981|estExt_fgenesh1_pm.C_3_t10230	1182	.	114.273994348173	99.3898554062123	100.803746471626	101.947517733693	127.439746836385	104.655399285462	139.969728333075	120.109062885184	129.16497128301
jgi|Punst1|118996|estExt_fgenesh1_pm.C_3_t10245	3105	.	30.3680707670971	39.1088683111776	16.9627679563772	25.0191108961331	14.2661321376817	13.8525068804055	16.2210520857393	14.9174781981875	27.5430149333479
jgi|Punst1|119006|estExt_fgenesh1_pm.C_3_t10258	1716	.	7.82797998502967	4.87811391700811	7.95784872632475	5.79174965396996	20.1212010970353	14.2082441173793	20.4866246598415	13.3089675224095	13.3883435752141
jgi|Punst1|119007|estExt_fgenesh1_pm.C_3_t10261	377	.	1.09259710065385	0.930446161904207	0.825309846082392	3.97597556799385	2.31863687892506	3.22397657466397	2.91404574902918	1.17514546503766	3.01943898745684
jgi|Punst1|119013|estExt_fgenesh1_pm.C_3_t10267	786	.	296.834838837508	322.763820757333	581.532579446118	240.247081066204	608.468504195886	387.85946658188	566.44637510693	508.244283735141	536.647617289164
jgi|Punst1|119019|estExt_fgenesh1_pm.C_3_t10273	4498	.	22.4513967807286	17.7381273293341	21.1824226519875	11.6998501964685	23.6993504455561	16.1444986896306	21.7515245691902	23.0921178441165	17.924175739694
jgi|Punst1|119033|estExt_fgenesh1_pm.C_3_t10287	1683	.	35.8962184702834	128.550462837495	27.802894467917	15.3150914025775	18.7757924160868	36.8422688557209	19.8464176392215	20.7958154398197	14.3637134196546
jgi|Punst1|119039|estExt_fgenesh1_pm.C_3_t10294	3373	.	18.2297290635644	18.0858340945874	22.7127270590739	17.6598526568812	20.9331562402845	14.4191247047278	21.8220817001862	21.5210315257339	18.9676372032774
jgi|Punst1|119064|estExt_fgenesh1_pm.C_3_t10325	472	.	1.13934369270748	0.709393515388637	0.842309519230276	1.03556290701019	1.75936397920977	1.11458815743743	2.19325159394622	1.40793381457372	1.50106613282126
jgi|Punst1|119070|estExt_fgenesh1_pm.C_3_t10332	2181	.	21.9342806070524	29.5422183001146	22.6274867080109	28.9700582912725	19.3782655191206	11.5865429518645	20.7587346589771	18.0888616599837	15.9502557732046
jgi|Punst1|119086|estExt_fgenesh1_pm.C_3_t10353	602	.	0.152052088204689	0.317829842680054	0.229709717218946	0.433032728335601	0.290407343307225	0.120537429329927	0.280755238278559	0.367964983653819	0.203998710763926
jgi|Punst1|119101|estExt_fgenesh1_pm.C_3_t10372	979	.	119.187636835785	93.9241293026041	106.68021949502	99.3548036053657	117.4579048992	85.497481806646	111.43918161175	118.631534871989	87.611235107834
jgi|Punst1|119102|estExt_fgenesh1_pm.C_3_t10373	470	.	16.3838551403662	5.69929768959041	13.3504110811136	16.6395129228531	35.3370126888089	21.3444858768663	36.1403673853002	19.5592961417518	11.7882875295502
jgi|Punst1|119103|estExt_fgenesh1_pm.C_3_t10374	1380	.	3.08434355443033	4.04388573989658	3.3819762170985	3.11689426851994	3.2938085053947	3.33897413840225	3.33742703358016	3.98084784054931	2.12550964407491
jgi|Punst1|119106|estExt_fgenesh1_pm.C_3_t10378	1719	.	71.0543875097586	53.5470560616033	55.2959997427402	56.3947036658409	52.8848835072099	40.6085620845052	50.5741200495052	52.5759670884912	87.8807768682668
jgi|Punst1|119108|estExt_fgenesh1_pm.C_3_t10380	2589	.	27.6921855727949	25.2992882137651	24.8969532819954	23.1082922804628	30.5640268467318	35.2167163119884	31.9146538054404	31.9395595579676	21.6008190084948
jgi|Punst1|119125|estExt_fgenesh1_pm.C_3_t10399	262	.	0.436714489977207	0.0608567319635472	0.659757871020063	0.248745899292015	0.583862855294202	0.484680083202587	0.64509409711333	0.338190717800914	0.306477217551089
jgi|Punst1|119130|estExt_fgenesh1_pm.C_3_t10405	531	.	9.97666439193504	90.8023699697455	23.69860212559	44.8590509644117	13.4575911392186	8.54090542097645	10.3445880167985	12.0978016659668	134.931390629723
jgi|Punst1|119131|estExt_fgenesh1_pm.C_3_t10406	457	.	0.125185116382963	0.139557669798244	0.11347257912949	0.28521411647487	0.1434561438766	0	0.184917563942771	0.387772289119648	0.341073757619606
jgi|Punst1|119137|estExt_fgenesh1_pm.C_3_t10416	1344	.	595.175627805408	396.760897673128	600.663692318862	333.979310952324	347.439110425674	311.688447077413	299.202465927013	368.25207300044	446.451914079127
jgi|Punst1|119140|estExt_fgenesh1_pm.C_3_t10420	1929	.	31.2176376628569	29.9712937512459	45.8262550092229	28.0078340251047	57.7426224572207	40.1093138838086	60.259112444738	45.037922077032	111.50692204542
jgi|Punst1|119150|estExt_fgenesh1_pm.C_3_t10434	1783	.	48.9827103714502	46.2058577243858	79.4093158182635	34.1208781890876	68.6480693338466	24.0216629458876	71.8170088700379	45.3962713551977	39.9114205741043
jgi|Punst1|119157|estExt_fgenesh1_pm.C_3_t10442	479	.	6.78393565140376	3.52841995843765	1.94869610839078	2.31297335166312	16.2872139299397	15.5276870079397	20.8180888375321	20.7641334345845	1.32135603018343
jgi|Punst1|119161|estExt_fgenesh1_pm.C_3_t10446	2455	.	43.4746339624006	45.300462251236	66.9387917272663	40.1116187794385	46.1275098532006	36.584730060357	44.5685789299839	50.3935164599332	57.9462316906523
jgi|Punst1|119162|estExt_fgenesh1_pm.C_3_t10447	3421	.	39.4363269349946	30.7470410757213	33.4344306379835	10.6396495778143	43.2208215090487	42.6239165365594	43.4085062502088	29.584965513277	74.0535319496948
jgi|Punst1|119171|estExt_fgenesh1_pm.C_3_t10458	1025	.	34.8280870914115	36.3533774057445	62.5825075464516	43.172095602196	38.5255089941958	76.5987727981058	43.1605712574503	45.1025988656666	58.2700692668341
jgi|Punst1|119172|estExt_fgenesh1_pm.C_3_t10459	644	.	62.3975493269545	48.4028364581498	71.0483416401565	57.7839814066522	90.8059570099885	50.6479935392063	84.8025774751447	75.9135758994153	67.4764966372987
jgi|Punst1|119173|estExt_fgenesh1_pm.C_3_t10460	894	.	8.92060177546954	9.7557289537179	9.2808892460272	7.43566600970895	11.6354593175856	10.4502850154243	12.1231148233521	10.7288546341282	9.37274200494379
jgi|Punst1|119183|estExt_fgenesh1_pm.C_3_t10472	434	.	5.95823464989179	5.65771295222397	4.30149970469671	5.40592470535088	4.33034820786338	5.18310946118685	4.67321622424956	5.30819163516089	3.63502417368673
jgi|Punst1|119192|estExt_fgenesh1_pm.C_3_t10482	1719	.	103.230210387714	93.032560592046	104.679279382056	46.4616533394877	103.430627936216	86.1771096627	96.1830044975522	99.3015692117434	104.356189997183
jgi|Punst1|119194|estExt_fgenesh1_pm.C_3_t10484	3995	.	54.285392943012	54.1113992125117	63.7254430084725	42.1534327378945	40.7852579888172	46.6804201285364	42.2642399975592	44.9406364929549	76.1163595471553
jgi|Punst1|119195|estExt_fgenesh1_pm.C_3_t10485	817	.	35.7402434695863	16.432360462774	12.1020751019034	9.3329948554436	11.9831240606771	21.2716842391181	13.4466982543941	19.5486239210613	21.4603340100804
jgi|Punst1|119200|estExt_fgenesh1_pm.C_3_t10491	1519	.	12.0143922459891	18.8940321224548	9.94579561350509	9.00987450891814	9.09229258262344	14.8327694718757	9.51333302793661	9.90181901174244	9.44360001324774
jgi|Punst1|119217|estExt_fgenesh1_pm.C_3_t20017	1847	.	73.2047451841847	62.0426968852017	61.515223789296	20.8358022876919	35.7080749854443	38.2264846130413	33.9493429494369	33.1013091305085	65.2267929757259
jgi|Punst1|119222|estExt_fgenesh1_pm.C_3_t20022	449	.	296.419619648707	202.910169281077	274.530099131391	164.162321536767	221.305756790314	154.904556480326	179.178118127389	203.655588066553	335.168833307947
jgi|Punst1|119225|estExt_fgenesh1_pm.C_3_t20025	502	.	118.202779361695	56.3138132910333	111.909128919041	78.5432519856121	137.996999384191	102.087639038815	138.418624296889	116.22914336661	97.6097257531346
jgi|Punst1|119227|estExt_fgenesh1_pm.C_3_t20027	545	.	2.87622567031961	1.22874766702179	2.6642112340201	1.913289559325	9.984284391529	7.72235758253894	10.3502092819876	8.86059680638395	7.7393684491698
jgi|Punst1|119240|estExt_fgenesh1_pm.C_3_t20040	3164	.	49.3080196763551	47.6872505365405	39.2587628325331	28.5794415423924	69.1509998956047	73.4923640193507	73.6367571972599	81.5418544595085	45.1286392333084
jgi|Punst1|119249|estExt_fgenesh1_pm.C_3_t20051	970	.	14.7683333876581	228.383896579587	10.7990800719173	397.713663840288	14.1707556445911	11.6326075226843	13.5908690398021	14.4555612846419	167.80569952913
jgi|Punst1|119255|estExt_fgenesh1_pm.C_3_t20057	1133	.	23.6311491187313	15.9585365580102	9.88623586145651	13.2586174793858	9.85609970905287	15.4990069324811	11.6542540161416	12.2585926690263	10.0011721803191
jgi|Punst1|119275|estExt_fgenesh1_pm.C_3_t20083	606	.	1.62377077362482	3.42042952257165	1.76849948132837	3.97911344511022	3.10127247889886	3.41264137791015	2.57984413259762	3.87468342193358	3.30478947226902
jgi|Punst1|119294|estExt_fgenesh1_pm.C_3_t20110	3752	.	20.9107790388249	23.5087349680847	17.1520517350111	13.6439645043166	17.304295396235	28.4249072036544	18.9702281267258	20.598762165161	19.8426220148713
jgi|Punst1|119300|estExt_fgenesh1_pm.C_3_t20116	1248	.	29.1548913837668	36.3733079854626	24.4326102350642	29.0869263359623	23.2014640814311	37.124852142267	25.8498974167186	33.4757323254009	26.2509524417798
jgi|Punst1|119309|estExt_fgenesh1_pm.C_3_t20125	2463	.	45.405327866819	43.8586041704809	40.19283523187	28.6563759401186	38.0810925253611	55.3359540546646	38.874056506639	45.1214110613361	43.9619101193424
jgi|Punst1|119312|estExt_fgenesh1_pm.C_3_t20128	1411	.	7.85770384737302	13.2211358016341	9.9965240794558	22.655268790869	8.67311512896277	12.5481941314063	10.7805236073227	13.8623440468409	9.95553300492759
jgi|Punst1|119320|estExt_fgenesh1_pm.C_3_t20139	1869	.	18.5311346936428	20.5170868793744	20.3007038012268	16.3713131760361	13.5515269367062	13.6372074774673	12.6941851135144	15.4669326275161	27.5086766253557
jgi|Punst1|119327|estExt_fgenesh1_pm.C_3_t20146	1351	.	49.4179134598412	39.7962485917419	52.1768364678899	40.9793679197072	36.0714509711526	41.5857253919577	36.6396496131173	37.2853388928888	51.8135585577599
jgi|Punst1|119342|estExt_fgenesh1_pm.C_4_t10003	2187	.	84.2108543592299	63.1435760176067	78.6351137357108	55.0396081892986	59.8738410071062	81.256557378259	61.8638454877348	70.3236438348466	121.882854497509
jgi|Punst1|119346|estExt_fgenesh1_pm.C_4_t10007	2317	.	26.7159193950579	25.6542774929423	33.6984502153724	30.3495762788321	29.9643788342472	30.5584233036439	29.0870060684818	30.4116944768098	33.9074492014559
jgi|Punst1|119358|estExt_fgenesh1_pm.C_4_t10020	776	.	0.294894836015537	0.328751830401018	0.467781933808298	0.335935183579938	0.844838373087707	0.257151693628471	0.871209553833467	1.05619227395685	0.602592940330515
jgi|Punst1|119360|estExt_fgenesh1_pm.C_4_t10022	1719	.	268.362603805007	238.675358838936	228.765956382495	500.08358904489	232.553647595526	265.834116140511	233.78393963103	247.35188437833	236.563411928104
jgi|Punst1|119373|estExt_fgenesh1_pm.C_4_t10038	477	.	2.61461056703754	0.635104427074503	0.942195097985046	0.683138633275764	1.5576670604854	1.44518565689277	0.620074724374134	1.62537153156938	2.40623733291499
jgi|Punst1|119374|estExt_fgenesh1_pm.C_4_t10039	920	.	12.0015787501019	1.64643919410075	4.03958270375654	2.69186323190359	3.84805512889862	6.96057797749604	5.09799634028529	4.45437611190498	4.29209193827687
jgi|Punst1|119375|estExt_fgenesh1_pm.C_4_t10040	1773	.	34.796858818317	30.7018608719516	29.316394955286	20.1983634377733	44.790951206869	43.9453429076657	45.0062285714063	39.4678867898575	19.3649553209006
jgi|Punst1|119380|estExt_fgenesh1_pm.C_4_t10047	929	.	589.585245470907	207.792920255391	201.566753325211	15.4685676512368	114.887833390328	437.236290429517	104.86094820087	129.713796089152	101.025897925531
jgi|Punst1|119393|estExt_fgenesh1_pm.C_4_t10065	1920	.	28.3664257677278	46.3302934362776	30.8891075485988	120.295589780112	34.1569327625989	34.788922722039	32.2624325453715	32.7657486069407	43.8706174569304
jgi|Punst1|119398|estExt_fgenesh1_pm.C_4_t10070	5111	.	92.9658768895376	40.0779741949425	70.8065933549428	33.7333215541343	72.0670880064775	129.023526136296	77.0999147924025	70.1817863851376	28.9472982375088
jgi|Punst1|119404|estExt_fgenesh1_pm.C_4_t10076	813	.	24.4037990790363	17.6114741321716	8.90859773245271	19.8800904703542	23.331533139973	25.7944168265215	23.1797464439997	12.3154666558596	9.21431815088917
jgi|Punst1|119434|estExt_fgenesh1_pm.C_4_t10111	1626	.	30.5751173582505	74.3290500678513	65.6876197957342	61.7244744442449	39.1233254438141	29.6769674561191	34.1979218837484	41.2649872794234	24.9501193562381
jgi|Punst1|119440|estExt_fgenesh1_pm.C_4_t10119	659	.	232.797053866915	123.321596143199	193.001302689073	111.30567455103	174.062515800799	241.282003786889	179.401745195543	240.103349726861	350.381180072844
jgi|Punst1|119461|estExt_fgenesh1_pm.C_4_t10150	961	.	76.9620900480456	133.84390142402	108.282674764587	348.338218177856	102.330058925504	46.1167299145454	80.1324677162148	113.362162054621	180.470489330888
jgi|Punst1|119490|estExt_fgenesh1_pm.C_4_t10187	1477	.	40.2287668767995	44.3357567512955	34.9458154875334	57.8026862254606	34.4590334243942	54.2015688441175	33.6427272257587	42.5482619155573	33.3640895458264
jgi|Punst1|119498|estExt_fgenesh1_pm.C_4_t10195	467	.	0.318511681555111	0.204853924296994	0.481185290940971	0.279106747813738	0.842305667044189	1.78689640953123	0.995268301863286	0.758937627955799	0.222513500688308
jgi|Punst1|119505|estExt_fgenesh1_pm.C_4_t10203	1570	.	2.60904919120396	2.17332181384214	1.87169525956902	2.24156495744167	2.35234572399606	2.94644916822246	3.57945046305909	2.41267842976378	2.21726908376958
jgi|Punst1|119514|estExt_fgenesh1_pm.C_4_t10215	1544	.	22.676343322832	35.9060236682386	18.6738824975197	26.7397008593204	27.9675061565573	29.6316756566686	29.5967208062425	21.7497810208518	54.5908457088612
jgi|Punst1|119526|estExt_fgenesh1_pm.C_4_t10230	551	.	3.77936365518569	2.48860959093039	1.31759992971049	2.72040433599579	2.26067095695193	7.57241944873941	3.60421447906241	3.93982979594205	2.94888210349574
jgi|Punst1|119527|estExt_fgenesh1_pm.C_4_t10231	2063	.	19.8722239751887	16.6323247904096	16.3388413138221	13.0627166706733	18.0608944040214	13.9376149956055	17.7678395373732	17.3732981492114	19.7085011215563
jgi|Punst1|119530|estExt_fgenesh1_pm.C_4_t10234	3896	.	46.4930774588614	42.9346430846376	50.9696146467393	32.0671516691508	61.2067764361332	50.6836531564595	62.4206774830065	50.9552544781911	40.8213753283403
jgi|Punst1|119538|estExt_fgenesh1_pm.C_4_t10245	1203	.	1196.56989511449	1095.90023872847	893.638252149286	569.36964522733	954.345157228699	757.513817420125	1130.6630733595	899.31743147089	780.731672089626
jgi|Punst1|119543|estExt_fgenesh1_pm.C_4_t10252	1016	.	3.64880114421114	2.93466016321066	4.35544093750568	2.62994926200278	7.74324304152827	4.69591757777805	10.7713570969282	5.71229420096603	4.0724987931094
jgi|Punst1|119558|estExt_fgenesh1_pm.C_4_t10269	1141	.	16.6664946865587	28.3255285458447	35.828726522363	98.1855220257135	41.7910420140241	26.4720161131169	43.2535309426452	32.5574514555344	62.1735891408337
jgi|Punst1|119559|estExt_fgenesh1_pm.C_4_t10270	1240	.	113.201185573918	89.6233165386387	124.693705559993	130.526802833573	119.275916683567	106.870283184593	129.981128137291	122.261944642927	119.996065963526
jgi|Punst1|119566|estExt_fgenesh1_pm.C_4_t10279	3046	.	16.8623694196655	15.6775013146671	14.1247532282949	10.8048489610396	11.9812097226069	13.6801078506933	13.1227726656052	13.9701300599668	14.3654492906617
jgi|Punst1|119613|estExt_fgenesh1_pm.C_4_t10338	826	.	185.370179888286	135.064664685015	156.847449605737	83.594582855413	145.035087729744	123.450246954794	124.51018961318	159.780374613909	161.897845152136
jgi|Punst1|119633|estExt_fgenesh1_pm.C_4_t10361	1755	.	16.4294230690912	17.9341148095516	17.9948113477298	14.6867799604204	12.8379488968482	11.4323742018543	15.529124141194	13.3035171423486	19.8650037137283
jgi|Punst1|119639|estExt_fgenesh1_pm.C_4_t10367	1800	.	34.1922698497721	36.8228532835478	34.3504401675198	26.9556257611117	20.4812602272147	77.3204751398829	23.7324742543852	30.6428972887445	31.8170425116151
jgi|Punst1|119641|estExt_fgenesh1_pm.C_4_t10369	1030	.	716.130865383311	920.227760714482	148.807683212791	779.937454210904	145.164339785271	203.77671614637	188.767215490571	163.490914859541	275.642143874983
jgi|Punst1|119644|estExt_fgenesh1_pm.C_4_t10372	532	.	452.213914090285	510.043016002968	785.782537672988	332.901032156814	926.376498254524	599.535727280179	843.484783633466	683.281924778011	921.613523742305
jgi|Punst1|119649|estExt_fgenesh1_pm.C_4_t10377	581	.	2.75708906925369	2.33266681726023	4.22472148596049	5.10378634330483	4.17504292049815	2.59155473059343	4.72717404209984	5.07082347353299	5.03228330343227
jgi|Punst1|119650|estExt_fgenesh1_pm.C_4_t10378	1017	.	6.04160358435134	3.93516264246489	5.37096102826874	4.5498242071092	3.18020312921589	2.87186055199488	3.71848856519432	3.07115081047231	5.31783796015682
jgi|Punst1|119658|estExt_fgenesh1_pm.C_4_t10387	787	.	418.233420850276	322.130843727757	226.558505612179	198.164195038777	205.480723152005	220.433627980501	224.905458473834	200.207830634717	178.647240055157
jgi|Punst1|119675|estExt_fgenesh1_pm.C_4_t10410	2450	.	47.6450874044015	46.9222791076653	35.700171623213	26.6936839200648	28.4982949001879	27.4852890284651	29.7414050881273	37.8112406574466	70.3741301928947
jgi|Punst1|119686|estExt_fgenesh1_pm.C_4_t10425	750	.	70.1313394308544	115.352880586883	83.0402924843661	117.438908957343	66.6375466124102	47.8677435772143	55.718497418604	69.7033615435538	73.552080394521
jgi|Punst1|119697|estExt_fgenesh1_pm.C_4_t10437	1165	.	18.3365355905846	29.767561123972	29.0517724293398	28.7537448633966	18.9644096672028	24.1359389072435	19.4040428309819	15.8958346140279	20.4584104225121
jgi|Punst1|119702|estExt_fgenesh1_pm.C_4_t10442	3165	.	37.8902874311592	34.6899139181227	63.7302756523374	24.8227973391119	59.6767133593608	113.9809167798	68.4002035480852	54.346393524148	22.6527020448749
jgi|Punst1|119705|estExt_fgenesh1_pm.C_4_t10446	901	.	14.8198892528847	13.6793235268028	14.6956855328256	14.4664651752515	17.7541705786813	13.9529766904647	18.3599436246409	16.9393762474987	10.0862758791469
jgi|Punst1|119707|estExt_fgenesh1_pm.C_4_t10448	738	.	73.2251848881484	51.3333955665199	68.3462667372324	61.462482693357	67.9283631807517	71.8998416109761	66.8443793683981	70.0263290965236	89.602935914028
jgi|Punst1|119714|estExt_fgenesh1_pm.C_4_t10457	1284	.	816.698203152906	368.622591234057	1021.50958595985	425.949068346534	542.992975105722	342.161921540951	537.023000301328	470.529433990101	627.867750174291
jgi|Punst1|119718|estExt_fgenesh1_pm.C_4_t10461	1085	.	43.2578381130197	55.4015008568425	58.9305459543449	33.8470952385025	53.6761766230507	34.4760377708622	46.7905774452988	49.5499273020596	35.1748446986692
jgi|Punst1|119726|estExt_fgenesh1_pm.C_4_t10470	1141	.	18.7823974415911	16.6012471201103	15.0435202692205	15.1933384868178	20.2060262716752	16.5668713452659	24.9596574103963	23.1610253944261	26.7463585750667
jgi|Punst1|119743|estExt_fgenesh1_pm.C_4_t10491	6440	.	28.086003979513	35.7289684361924	30.359946818731	27.5966580203048	21.8802993572648	21.0873681665461	21.8846419472607	21.1746249767467	25.3887652999645
jgi|Punst1|119744|estExt_fgenesh1_pm.C_4_t10492	2585	.	11.3578204214993	15.050093466018	16.2625593535028	10.2988500439174	9.10477575737972	6.66686226632351	8.92475829596288	8.32930376770329	15.6848268082863
jgi|Punst1|119766|estExt_fgenesh1_pm.C_4_t20023	2768	.	8.22181291863953	7.68997801260473	7.07537879265974	6.68666361073708	7.08964270965104	8.29709466131464	7.62489337022439	7.21844140115456	7.18571059023719
jgi|Punst1|119774|estExt_fgenesh1_pm.C_4_t20031	1306	.	25.5822399243616	23.0254660632554	25.0152299059506	18.8378355049592	18.9750957351509	13.5987171276851	23.1165715707348	21.0320444868226	27.1864148281625
jgi|Punst1|119777|estExt_fgenesh1_pm.C_4_t20035	3229	.	42.195843617898	47.1420859878192	45.6632541228832	27.7013879392729	33.7035304638173	40.1751177297352	34.3106551044721	35.2406981994382	43.9188613975466
jgi|Punst1|119817|estExt_fgenesh1_pm.C_4_t20082	1344	.	49.709351758032	41.8542174079296	47.7284748773162	25.0696629781998	59.5921162350288	48.0517439630864	54.5147710326196	53.5327723719031	49.2929865538933
jgi|Punst1|119818|estExt_fgenesh1_pm.C_4_t20083	883	.	148.019306928712	137.649657250994	177.907184296665	100.487990910705	147.453095237474	120.925524360034	144.155335079027	145.025793141862	148.617174886959
jgi|Punst1|119821|estExt_fgenesh1_pm.C_4_t20087	1099	.	12.1186482783775	13.5070935159348	21.1391464610148	7.50153352159713	25.0943389998565	7.54357013937067	23.126095096993	12.7789316998349	22.1640951056401
jgi|Punst1|119823|estExt_fgenesh1_pm.C_4_t20089	1322	.	43.9587820259977	49.7028254270089	29.6157423146321	39.1176446483449	23.836797296474	39.3692841562086	23.7157475142246	34.1823326116174	28.3008268460537
jgi|Punst1|119831|estExt_fgenesh1_pm.C_4_t20099	5178	.	25.1907848332159	22.0906881262842	19.6992385783125	13.0770782567543	20.0510482668907	25.7363706752752	21.8816528200686	21.0007095995263	22.9399238355417
jgi|Punst1|119836|estExt_fgenesh1_pm.C_4_t20105	1563	.	21.5368698485215	23.1975115950722	25.215160705857	20.2644356037433	34.4225602440721	20.2416507684482	32.4539493696662	29.1384949359012	18.3101769154047
jgi|Punst1|119846|estExt_fgenesh1_pm.C_4_t20120	1561	.	223.568219641527	155.982002754399	201.669680391964	119.550529946921	168.007485047411	150.519358164332	171.071846534935	188.152871646132	236.990769938408
jgi|Punst1|119855|estExt_fgenesh1_pm.C_4_t20132	637	.	62.4545597790418	140.671721212567	51.0157514834603	240.939885906069	62.7120297069261	38.4746202311178	55.6527842383273	46.528565647338	67.8991516162356
jgi|Punst1|119864|estExt_fgenesh1_pm.C_4_t20143	776	.	91.4026544230156	72.7363424762252	63.5292416772031	47.0729175991388	43.114918306576	44.417110717645	36.4002241711045	46.0442739970919	56.3393965222146
jgi|Punst1|119876|estExt_fgenesh1_pm.C_4_t20155	614	.	1031.39401656569	208.057074529134	318.433318424475	517.974848532245	309.965970444483	795.096588737781	347.526058587397	379.533706853254	315.503174203562
jgi|Punst1|119885|estExt_fgenesh1_pm.C_4_t20167	3070	.	72.62451011545	54.7824768380755	58.5854244223617	42.0536137271466	56.049421317714	89.2685085360013	58.5357753335525	71.7650617559404	59.4604207126768
jgi|Punst1|119890|estExt_fgenesh1_pm.C_4_t20172	3272	.	23.7126091262923	24.0531397282036	20.4289830701547	17.8066181232794	22.1937732384461	28.2591935308199	23.3221626008029	23.7085956723385	20.2258323982162
jgi|Punst1|119903|estExt_fgenesh1_pm.C_4_t20188	1712	.	11.2815188948224	6.9757029013216	6.44173403552744	8.31773159858059	5.02928862035296	6.8240237882682	5.72596372648024	4.96855895685082	12.7712670592196
jgi|Punst1|119913|estExt_fgenesh1_pm.C_4_t20200	387	.	6.1496622340563	5.3972215877335	3.21593604106524	0.926208891162257	6.15502230398369	9.18763072448108	5.18617315153449	6.23905072284141	3.56387491283304
jgi|Punst1|119914|estExt_fgenesh1_pm.C_4_t20201	1346	.	34.2067493468863	36.2363407771475	36.7159666679455	32.7793871775794	46.3689478302593	36.4030648523996	42.3478394308212	40.2215798566166	49.1355225959004
jgi|Punst1|119915|estExt_fgenesh1_pm.C_4_t20202	319	.	0.358680866376264	0.299895870365819	0.541870100963187	1.22579483914435	0.822062166164339	0.909887554314933	1.32456624955872	0.277761655372538	0.56265668042387
jgi|Punst1|119926|estExt_fgenesh1_pm.C_4_t20214	3729	.	10.0028581437204	11.2111515196048	7.82466819538346	12.443565309072	7.58912110381066	9.4571940932999	5.63722111076945	8.72634533962056	12.4423475067774
jgi|Punst1|119945|estExt_fgenesh1_pm.C_4_t20237	6160	.	18.9608953991247	18.8331036400801	20.3443194156268	12.8491390274058	13.7894811840093	18.8211662309347	13.7392999532352	16.681943419162	21.4789957250456
jgi|Punst1|119963|estExt_fgenesh1_pm.C_4_t20259	2920	.	23.7341463163524	20.7551050707815	20.5770345970008	16.4937272360005	19.7950645836756	24.5461058849392	20.59866088845	20.9984006507455	26.9813552992157
jgi|Punst1|119968|estExt_fgenesh1_pm.C_4_t20264	1032	.	2.67199867501364	2.48745994930848	2.44545136456003	0.631506062156084	3.76924531000836	2.97074539369382	3.97151680814878	5.00125740282815	4.03682064184769
jgi|Punst1|119975|estExt_fgenesh1_pm.C_4_t20272	2061	.	15.2725477547284	14.5287253607064	27.8952414314088	14.925236724914	53.2067538407827	17.4103186801536	53.1194768404424	23.6347069107694	17.9102462326221
jgi|Punst1|119986|estExt_fgenesh1_pm.C_4_t20286	1286	.	236.356605884608	171.719147182056	140.099840426612	136.094761654557	119.206738239377	166.456003691304	129.159526183351	136.491775065681	130.130994797951
jgi|Punst1|119991|estExt_fgenesh1_pm.C_4_t20293	2970	.	10.6059275292155	10.5437464151578	7.79309551500056	5.61746968259731	9.32254017635072	11.4586857650346	10.5634158402308	10.799784659633	12.3236619767575
jgi|Punst1|119993|estExt_fgenesh1_pm.C_4_t20295	1092	.	38.1082982795184	32.3415634252796	35.2836334395581	25.4240176847805	30.7184882932586	30.5836683270673	30.626167170486	32.1115493235023	31.8739938282214
jgi|Punst1|120002|estExt_fgenesh1_pm.C_4_t20304	2213	.	21.3068914711871	23.5024133900831	19.1446648879343	18.0966294803954	18.1204405745138	13.6486987731886	18.654238185098	16.3358495119957	18.4025145867489
jgi|Punst1|120003|estExt_fgenesh1_pm.C_4_t20305	1773	.	83.8235161704598	97.3124887215547	80.7736389107231	56.018755012132	62.9957489318403	86.3968511088078	61.7361054351221	75.9497574534801	76.8497545937568
jgi|Punst1|120015|estExt_fgenesh1_pm.C_50012	1003	.	95.9159125735622	61.2979584389599	106.67817747387	50.6166904822549	121.249046988264	113.999986309584	115.660451403205	115.130336868593	133.224034188278
jgi|Punst1|120018|estExt_fgenesh1_pm.C_50015	1747	.	15.6466777411307	16.5468304654131	13.9808999655898	15.4814777504412	12.8842284839066	12.1700715568337	15.4188382327353	14.8986852425603	11.5853320929352
jgi|Punst1|120021|estExt_fgenesh1_pm.C_50018	1136	.	461.907072685998	244.374171458572	461.23486915725	186.708102695789	617.75553602621	359.320432175685	619.205863381134	447.807230762781	714.428197560976
jgi|Punst1|120023|estExt_fgenesh1_pm.C_50020	811	.	8.84597239537801	6.15365864537935	8.86662513911452	6.50910662734296	8.64964485748687	12.280326547066	9.71677955217283	15.2957281491215	7.7402447375683
jgi|Punst1|120026|estExt_fgenesh1_pm.C_50024	1210	.	13.0683743296617	16.3924900292686	15.8856609235099	11.2030219238162	11.8295991259785	10.3298086492992	12.3443553703193	13.1627460822109	15.9422982303066
jgi|Punst1|120031|estExt_fgenesh1_pm.C_50032	3146	.	36.5988675496454	34.6206713424233	32.1702216059595	22.0932375772005	31.5085505786486	27.9840132717703	32.3282160552263	32.5583277437376	30.9270136033757
jgi|Punst1|120034|estExt_fgenesh1_pm.C_50037	988	.	51.0254027554624	34.2450932483619	39.1201693416423	23.6807103194416	28.9753338915668	49.7038163866547	36.2021518573092	46.7244021875105	32.0069434707186
jgi|Punst1|120039|estExt_fgenesh1_pm.C_50044	1096	.	14.9183423009568	12.9039592773144	9.49449365408471	12.487225710809	7.47712793699887	11.5863304561202	8.96348241917393	10.9544787159218	8.49859087209189
jgi|Punst1|120040|estExt_fgenesh1_pm.C_50046	4489	.	34.6545643551189	37.7637645021042	29.8580927457132	22.4739066275915	18.693719296515	21.3697905786692	21.997507523831	22.8522075130119	28.1675667294796
jgi|Punst1|120057|estExt_fgenesh1_pm.C_50064	581	.	0.787739734072483	1.04283928301046	0.416521836643992	0.56085564212141	0.752259985675342	0.843035876217138	0.79998329943228	0.838782830208464	0.715413458323166
jgi|Punst1|120062|estExt_fgenesh1_pm.C_50069	554	.	300.691169676801	299.663820973947	328.801886740085	264.920668743451	310.322655915695	154.852411997896	286.127469491883	238.62834720442	308.024117212749
jgi|Punst1|120064|estExt_fgenesh1_pm.C_50073	3410	.	160.797558024521	143.780721719741	195.703029241512	65.6970016275281	82.3883078059284	112.250039210747	68.4856297348452	100.851001040404	203.885478364263
jgi|Punst1|120084|estExt_fgenesh1_pm.C_50098	1392	.	46.4910182968034	43.4578272703024	33.8510767655878	28.2784059419273	47.0502142915621	55.8431638966593	49.2959405877437	48.0267262242579	37.1624866250134
jgi|Punst1|120107|estExt_fgenesh1_pm.C_50123	2918	.	9.4970285681253	13.4527997987301	12.0964050728999	9.63724131345447	11.9975155720897	11.3582568367235	12.4024203799283	15.9417865776271	12.8475897075794
jgi|Punst1|120112|estExt_fgenesh1_pm.C_50128	4953	.	5.39177073161683	15.4100844111224	8.42819700647133	137.21789057559	13.7481169899727	8.88181739386703	11.192571437418	8.33643874777897	35.9835140991446
jgi|Punst1|120114|estExt_fgenesh1_pm.C_50130	573	.	4.83236396553487	2.61567119511037	4.28370538105243	2.95716765441048	6.02582566885035	4.2107110893237	9.21764034924152	5.25759670884912	1.96188208373018
jgi|Punst1|120130|estExt_fgenesh1_pm.C_50152	1642	.	58.0876017645493	76.3042608645695	91.4918624934998	57.2135262017741	50.7733112712905	51.2850057344109	50.8613676205022	53.2202411711095	108.228684326261
jgi|Punst1|120136|estExt_fgenesh1_pm.C_50158	963	.	16.8955448851369	70.9636258954205	26.5836519863912	13.3320569533313	23.7593465787233	50.1087737109549	22.0043740140218	47.0402919757404	10.2903409098169
jgi|Punst1|120139|estExt_fgenesh1_pm.C_50161	6042	.	57.5277449098019	59.5080533124517	45.0909016376791	42.9568359003273	35.3404756532574	56.4222898843399	36.0820549670114	43.9106951133981	47.4899628004938
jgi|Punst1|120144|estExt_fgenesh1_pm.C_50167	1532	.	65.5072305089165	97.3840388626127	163.457768713872	32.6707929973512	118.452075102119	45.9797970837206	124.34767706444	75.173372709514	127.820392840234
jgi|Punst1|120145|estExt_fgenesh1_pm.C_50168	718	.	192.233811401101	363.436064251585	467.820155544765	143.458827553941	3373.87718255491	1260.33659106315	3568.72792971184	2590.33624115879	143.128174949359
jgi|Punst1|120148|estExt_fgenesh1_pm.C_50171	964	.	19.0975608885696	16.7549188833166	5.11038591587844	6.89573175589191	3.03767888613942	5.17504445683853	3.28737007476062	5.17021338546782	6.05608556956336
jgi|Punst1|120156|estExt_fgenesh1_pm.C_50186	773	.	113.323850897744	77.6183922163686	96.4463587063257	86.1223949097281	95.3283706504595	103.142537240242	94.2098173383584	110.413581807883	104.054344484553
jgi|Punst1|120205|estExt_fgenesh1_pm.C_50249	840	.	120.834844170715	92.269093342379	146.989812362671	204.436555350272	106.143883978791	84.6574545327185	113.959136124014	92.1132876330332	111.769193638299
jgi|Punst1|120208|estExt_fgenesh1_pm.C_50255	415	.	4.82490587119396	3.68835788517383	3.20721814215874	3.45487075546789	2.10632795989096	3.23475988059613	2.23995323841038	2.88236281653454	1.84381559486016
jgi|Punst1|120210|estExt_fgenesh1_pm.C_50257	869	.	59.5401157656336	30.3476905442339	41.513422937462	28.4234410907923	55.3747318638422	47.7633378195446	53.1939099158227	57.7366276365353	39.6837895701084
jgi|Punst1|120213|estExt_fgenesh1_pm.C_50260	494	.	4.86397393492832	7.68174570509909	5.14370741790824	2.17677838590968	3.36202347444134	3.6722435453753	3.89178478324292	3.13887538687691	4.52256437988048
jgi|Punst1|120214|estExt_fgenesh1_pm.C_50261	4594	.	5.92768148389611	7.93058330966843	7.52531833727717	3.9437649805906	5.09462917225149	4.77807326254382	4.68156609723767	4.63860150617183	5.45437462478469
jgi|Punst1|120237|estExt_fgenesh1_pm.C_50287	1804	.	35.2961656220325	42.2210107818983	53.1313546252349	49.5469014580363	51.6165649444925	25.6023771666497	53.0278790737971	37.3407357098304	44.2591956435603
jgi|Punst1|120240|estExt_fgenesh1_pm.C_50291	1811	.	97.2342038761068	73.6297904725124	99.4187715047369	43.5075944604859	106.188703886275	82.2600398307192	98.051364038807	97.8041580119355	98.668820596353
jgi|Punst1|120265|estExt_fgenesh1_pm.C_50319	1160	.	247.372329815884	126.648525187738	131.52000155528	80.3125456171888	137.392277408754	157.606741400383	146.758629035482	158.879666873092	129.236686960332
jgi|Punst1|120301|estExt_fgenesh1_pm.C_50362	1765	.	38.5200490002536	35.8456839983088	35.7073669012837	36.7212366989394	29.5172327251801	25.6644674991742	27.4349564938345	28.8032148309507	35.006347691714
jgi|Punst1|120325|estExt_fgenesh1_pm.C_50387	1670	.	24.0554370340846	20.3077092504514	14.3978130557062	15.1221122309113	13.2689201916424	12.5248133117482	12.7520037927576	15.7182742747979	19.9908212432754
jgi|Punst1|120326|estExt_fgenesh1_pm.C_50388	1146	.	43.6210705897146	38.1915820775423	35.7025726653208	29.0598590654568	33.6569060301293	44.7981668525792	31.5980711171999	33.7877906142215	22.0464438358671
jgi|Punst1|120337|estExt_fgenesh1_pm.C_50401	3088	.	18.9117739084534	20.2868517389286	13.8094928421406	15.3853527438395	17.316924991168	28.7622291861716	17.6649868519922	19.9420815428654	14.2343068132996
jgi|Punst1|120344|estExt_fgenesh1_pm.C_50413	1404	.	33.1277801467539	26.4605417339509	27.2827736361311	16.2000196150023	33.5579750504422	39.4086136026849	35.6778617623749	34.1107733180237	43.5968336143823
jgi|Punst1|120348|estExt_fgenesh1_pm.C_50417	1348	.	2.02864895648314	11.2723100719957	13.592578333805	1.95804357372965	3.1612498173994	3.05488165201258	3.9181809496405	2.33346577616195	3.17810294621817
jgi|Punst1|120352|estExt_fgenesh1_pm.C_50421	1677	.	46.1975181066515	30.5103066500942	33.1488791925186	22.5593396357912	39.4060425841496	33.5016785954293	37.6176025031951	36.4568383804706	35.5955620245394
jgi|Punst1|120361|estExt_fgenesh1_pm.C_50430	431	.	0.0265473773489625	0	0.0802118618131121	0	0	0	0.0980363419046941	0	0.0328771793360388
jgi|Punst1|120370|estExt_fgenesh1_pm.C_50442	3731	.	56.4643860530316	65.8718747304643	49.7813926807015	58.525023189871	37.4098326328516	31.9009204266857	34.6489099578516	40.7703821156785	49.0135092647215
jgi|Punst1|120378|estExt_fgenesh1_pm.C_50451	2366	.	23.0289185601489	33.6680224079243	17.3441030718524	5.61917617301759	28.7896350819606	42.89099752349	21.3411359747689	16.374877234114	8.49445246129307
jgi|Punst1|120389|estExt_fgenesh1_pm.C_50464	618	.	4.9988969289624	7.35302941054704	7.04852001233473	6.32732287519494	8.98171643414668	6.25244029662588	12.4094496763876	8.63836500946008	6.28252041506499
jgi|Punst1|120390|estExt_fgenesh1_pm.C_50465	1598	.	5.19110872160015	6.50550086416832	6.94455024637414	5.34258870807292	16.9847406190018	11.2841287956627	21.695325899648	12.6421531405228	5.74310282080037
jgi|Punst1|120398|estExt_fgenesh1_pm.C_50474	1944	.	19.1875812849451	17.7160708604993	15.9252110552056	20.0643509415036	10.555612282023	10.9834462064605	10.8133732109358	14.2890797263445	16.658086556673
jgi|Punst1|120416|estExt_fgenesh1_pm.C_60006	1934	.	46.9213364241167	46.431861415563	42.5884963245904	37.1012097215994	34.8136313913647	28.5995618485292	33.7220937939942	38.1408833573663	26.9236106127563
jgi|Punst1|120449|estExt_fgenesh1_pm.C_60039	2145	.	29.1888970889829	25.2286760142103	28.4145565660973	15.6320272627806	40.0590190954646	63.0998269998614	43.8788042594202	44.4578895704929	24.1804935525372
jgi|Punst1|120451|estExt_fgenesh1_pm.C_60041	1980	.	74.8347774264477	77.6849707232894	83.5124178825564	87.6029036732388	55.284061258888	81.349950086148	53.8307403171357	80.1033751688246	39.1084232378946
jgi|Punst1|120453|estExt_fgenesh1_pm.C_60044	2889	.	194.330450276374	109.834120309905	43.2829481137866	26.0324766905996	70.5216135477355	155.362315683765	81.3847385849279	114.215515773534	25.4413719252718
jgi|Punst1|120456|estExt_fgenesh1_pm.C_60048	979	.	16.1285486206495	13.4037729176423	10.2230796239021	18.5395730680699	12.2770520134094	12.3780489481663	13.8112076358482	12.3088985257223	9.84715737954122
jgi|Punst1|120462|estExt_fgenesh1_pm.C_60054	586	.	122.932296991618	193.401447967212	267.98666683497	93.2529699279264	195.000230138309	197.41367170471	153.728345197079	185.868406557124	239.89967211453
jgi|Punst1|120469|estExt_fgenesh1_pm.C_60062	890	.	34.582880701813	25.941105107194	37.0184952322507	27.0937387386156	57.1865082784609	37.1990018913831	53.5529576080015	41.9882775628363	51.2828956072306
jgi|Punst1|120477|estExt_fgenesh1_pm.C_60071	1521	.	21.9736010919485	25.9346504786244	21.4792177890674	11.2046862578526	17.3129841312043	12.4040226421566	19.2933393847213	16.2386019709371	18.1946979394183
jgi|Punst1|120481|estExt_fgenesh1_pm.C_60076	1187	.	213.666041013202	277.503519053369	232.009330167314	378.071134609521	271.792832009818	260.268946448224	302.307696792451	267.329505584352	217.433488667118
jgi|Punst1|120484|estExt_fgenesh1_pm.C_60079	1371	.	7.96177340195645	12.8625652330715	4.67759187300454	3.56517645593588	4.94126717797177	10.029751568584	5.40883874532605	5.8004271580814	5.36760519567016
jgi|Punst1|120496|estExt_fgenesh1_pm.C_60091	2193	.	313.648426357716	217.253316025682	227.590532474798	223.241107713718	276.786669479953	301.719366486845	266.315611023566	302.262310572542	198.986127057961
jgi|Punst1|120512|estExt_fgenesh1_pm.C_60109	937	.	62.1917787761927	46.5911865682416	55.9708441554767	32.9682558604874	38.5986846598748	44.4132186380675	35.4669223408389	40.2603958411736	49.8145056391515
jgi|Punst1|120540|estExt_fgenesh1_pm.C_60140	1591	.	477.058289847339	503.087417647617	551.337467364516	1524.79016158042	381.214580020548	265.648205401357	351.81287149098	364.406662811891	633.196730116451
jgi|Punst1|120555|estExt_fgenesh1_pm.C_60160	1197	.	47.8515035128141	32.9678762253652	51.3370993021552	31.6601370048758	59.6260621043568	49.8002856416959	63.4687441294401	57.0164969934606	86.3975376534301
jgi|Punst1|120558|estExt_fgenesh1_pm.C_60165	851	.	49.384454557204	42.8495753844485	53.136635338917	45.1451884838454	51.3074017186482	39.8843622874055	55.1382998381964	51.0707724269251	54.5988728783519
jgi|Punst1|120570|estExt_fgenesh1_pm.C_60178	1452	.	15.980862964637	15.9774068814214	16.8094673441216	10.6823686613312	8.93992605703719	13.8680304798285	9.37030275634797	11.4876539173676	15.3053609968969
jgi|Punst1|120578|estExt_fgenesh1_pm.C_60187	924	.	16.6551752297693	9.52526407304767	10.8877185286389	17.7740251675931	34.6717767185622	32.5711310458674	28.0547862250285	30.1826065455557	19.5477366015932
jgi|Punst1|120599|estExt_fgenesh1_pm.C_60214	1583	.	2427.66020637704	127.767228666387	309.722269769212	14.9857226302469	38.5984931298148	2087.62257487196	17.7369294398821	271.974983463169	36.9722608264648
jgi|Punst1|120604|estExt_fgenesh1_pm.C_60220	857	.	18.1308364849394	12.4653334059289	4.23569172269824	8.66924448080968	4.87042257120061	7.91679146405319	4.97971995268756	9.35687294023043	4.18873934784631
jgi|Punst1|120613|estExt_fgenesh1_pm.C_60230	1284	.	31.5633016788791	27.0087295244761	26.3458171526169	61.6184662741531	61.4577367448207	39.2911183336933	45.9064333243674	62.1242389014576	30.219906067974
jgi|Punst1|120619|estExt_fgenesh1_pm.C_60236	1926	.	23.2640484424037	17.3766508113028	15.4099022486947	12.0800617572063	27.9688583173605	22.6808133639059	27.796153415519	27.7411208424171	32.4798081529111
jgi|Punst1|120626|estExt_fgenesh1_pm.C_60243	1595	.	70.2440608711275	53.1215551707987	69.7278445919429	49.4812516734602	79.5619166486053	76.7376416120357	75.6327328498029	72.023597238099	123.568291073931
jgi|Punst1|120629|estExt_fgenesh1_pm.C_60246	818	.	24.4224837248231	27.5422094294584	8.64282811036283	10.9150187153882	25.9940311297118	68.9264849862965	24.3294320819007	31.4941139542315	6.04566312780883
jgi|Punst1|120632|estExt_fgenesh1_pm.C_60250	519	.	2.24870096920055	5.62203635977694	1.83181327965301	3.51599213334532	2.10531335104708	2.69142196491302	2.11675384852409	3.15840155911567	4.45032847763918
jgi|Punst1|120636|estExt_fgenesh1_pm.C_60258	1656	.	108.401133569573	65.4916923875631	131.249904178384	123.947708316964	160.401612111669	131.116080913834	163.299182071201	185.277968546534	74.7065869533145
jgi|Punst1|120641|estExt_fgenesh1_pm.C_60267	1221	.	1.27444805134053	1.22750171564147	2.23680072307506	1.17425992098212	2.00454798476109	0.921158683929194	2.3704962655391	1.34251466763393	1.80268904202185
jgi|Punst1|120646|estExt_fgenesh1_pm.C_60273	811	.	11.8792803140483	8.04104276664586	9.59130123221522	6.79036432111704	7.32929408484868	6.8447721737745	6.90334204108794	7.42935367243044	8.78858488261142
jgi|Punst1|120651|estExt_fgenesh1_pm.C_60278	2573	.	36.1801236571742	43.6381321024766	34.9004990542829	29.191631566545	30.0406532021545	29.5485585431089	29.986470772268	30.3474579697857	27.8701795710543
jgi|Punst1|120652|estExt_fgenesh1_pm.C_60281	1536	.	165.609868085117	83.2309313434472	51.3505529525854	51.2121814561921	69.3866049163591	142.387035692865	76.9698893775149	79.9963061279489	46.8983616634642
jgi|Punst1|120654|estExt_fgenesh1_pm.C_60285	2380	.	26.3164151660265	30.1604940809122	19.2466340272786	11.2543932468751	8.05261126724909	11.8830406617504	9.59584245654578	15.282668021095	30.3783157066803
jgi|Punst1|120658|estExt_fgenesh1_pm.C_60289	1157	.	220.0171375047	159.844282903922	130.785336695102	180.193077390502	97.9519872946785	126.876427104351	83.4665061464044	105.013771570907	121.321224628096
jgi|Punst1|120674|estExt_fgenesh1_pm.C_60320	1013	.	11.8824278959011	9.79018407473593	6.17710518450414	4.92163283268495	4.44397772189235	5.44405574205608	3.85830588438834	6.5382982357078	7.31583773511798
jgi|Punst1|120678|estExt_fgenesh1_pm.C_60324	1170	.	30.3748738408318	21.1366353112572	6.76652183683107	9.24654414701565	7.24702837824021	9.20998681180125	7.02422010572611	3.33219025197345	25.9219324303988
jgi|Punst1|120681|estExt_fgenesh1_pm.C_60327	1411	.	73.8494416285099	89.0675148619489	131.314634323146	57.0423179545834	93.4063523978115	57.4697005813382	71.0017263137837	110.160892612325	138.058538059591
jgi|Punst1|120685|estExt_fgenesh1_pm.C_60333	1228	.	102.679115964315	77.3202620332622	89.1872294906497	56.54735667122	70.4888740917784	51.6749260043246	60.9718985957295	69.5390893497763	92.2477339736672
jgi|Punst1|120689|estExt_fgenesh1_pm.C_60337	3082	.	9.97177032643218	10.9728123509432	8.98495174094825	8.70150604814082	15.1525590758363	11.3777829525177	14.8340245803111	12.5850949123769	10.491916521261
jgi|Punst1|120698|estExt_fgenesh1_pm.C_60349	916	.	489.704167537926	463.834198905843	376.189472445596	436.741043815127	700.422168897162	493.96278016728	748.411093012334	753.610202722006	992.554219673466
jgi|Punst1|120701|estExt_fgenesh1_pm.C_60352	1226	.	12.9724863751957	17.3620384493392	7.14830970954968	63.948796912115	28.6622099142421	22.9646415931215	26.9685901956952	30.3905461426138	17.167429715421
jgi|Punst1|120709|estExt_fgenesh1_pm.C_60360	565	.	54.2124227775705	27.4583420398924	83.0323380230964	67.1900095937183	26.1851049544763	17.948236567809	19.3693784256267	27.8363881970469	53.8546042365017
jgi|Punst1|120717|estExt_fgenesh1_pm.C_70006	1040	.	16.6787982406756	12.6022588678821	22.5212155568108	14.1309196885303	45.5344054319648	25.0658163798454	47.8603994607379	27.3698723466427	143.235733236826
jgi|Punst1|120730|estExt_fgenesh1_pm.C_70022	2576	.	93.8050857229465	82.0558060007279	92.7292248890559	42.7181491265903	86.8866416009251	69.2466240921879	84.4663196727771	82.2339744365778	103.00617259765
jgi|Punst1|120742|estExt_fgenesh1_pm.C_70037	903	.	87.075162511885	61.5707034125193	75.612781917903	62.2484546982426	73.2794529611898	69.4496488655928	62.8189845648276	70.2322498800589	78.0687373885025
jgi|Punst1|120748|estExt_fgenesh1_pm.C_70046	1347	.	121.775322881817	148.069263069478	113.761946842415	150.082971236974	138.159946105587	116.818129274069	151.589330506059	162.838956155928	111.884246825865
jgi|Punst1|120766|estExt_fgenesh1_pm.C_70064	1285	.	54.8945016066836	47.647269178121	55.4620705043206	53.8615206245972	57.2433553286397	44.4981039500493	58.7934241940316	58.9729604564971	42.7380901541876
jgi|Punst1|120778|estExt_fgenesh1_pm.C_70080	1928	.	78.4317478879231	122.552390390853	71.2674695531889	42.2701596114845	80.5098251054042	129.225564673128	82.4143677742487	70.268944590047	84.0134880408723
jgi|Punst1|120786|estExt_fgenesh1_pm.C_70088	886	.	83.2057429162374	72.4879233447878	90.661901193806	50.9749412537855	117.750508392087	45.9664589066317	113.622294534311	83.9806565255184	89.1679817075418
jgi|Punst1|120788|estExt_fgenesh1_pm.C_70091	900	.	11.3147871969872	21.1175564657152	13.1755112971309	52.6078230099333	17.8710225574748	9.79607688164315	15.328690097046	14.2261804280276	26.5557501210347
jgi|Punst1|120791|estExt_fgenesh1_pm.C_70095	520	.	3.12452420867539	6.4391103704507	3.72306441677168	8.4597523634217	6.72404694888267	5.37249230688406	9.50707425620771	5.6230710502052	3.52434932436352
jgi|Punst1|120804|estExt_fgenesh1_pm.C_70112	1605	.	49.7384880437131	71.1689336324955	64.5977358329673	100.518295394838	28.9877643931816	15.4282276952151	30.5779626129048	26.8302183669944	33.9816682037147
jgi|Punst1|120808|estExt_fgenesh1_pm.C_70116	1500	.	52.0225946180582	19.8668018629639	19.0372693844259	40.2759410297659	55.0845132797383	38.3256390591693	57.5072358342164	51.9821679307859	17.6810913355268
jgi|Punst1|120811|estExt_fgenesh1_pm.C_70119	1536	.	1028.7373332324	605.65087169287	496.568737460625	479.811892292749	794.808834048063	937.042751482407	943.56886725999	971.968819921646	212.055873185419
jgi|Punst1|120814|estExt_fgenesh1_pm.C_70123	882	.	1.31024249816064	2.63933300574785	1.21509148036847	2.29060566218792	2.47768169885132	1.09009841842422	1.77254596865551	1.3562137968955	1.23171382750625
jgi|Punst1|120833|estExt_fgenesh1_pm.C_70143	698	.	57.0128889668868	39.3357687959911	43.2389051022736	37.7676814628488	47.6824518413066	40.4661246543521	40.3165326624281	42.4623156409088	52.2275817668581
jgi|Punst1|120836|estExt_fgenesh1_pm.C_70147	1269	.	64.6572149092322	80.250031621283	19.860115657855	21.646773756119	13.0016786452489	91.4763680437126	16.715003157749	28.3832356327429	14.3859465446975
jgi|Punst1|120840|estExt_fgenesh1_pm.C_70151	1274	.	63.9544032479949	111.611246421146	98.9651306703085	17.5461530500598	55.833604129115	62.2400314693619	52.1205902446552	47.9543288697153	33.2488583430382
jgi|Punst1|120844|estExt_fgenesh1_pm.C_70157	886	.	146.252528096599	128.257554537811	140.958088255917	84.6272293109383	93.9734891021893	85.3604308159232	90.9693711748994	99.9067292277378	99.0944902534848
jgi|Punst1|120858|estExt_fgenesh1_pm.C_70173	720	.	2.36784170274031	3.2110378434655	1.68054991034833	0.995674557999426	0.424922411353002	4.96354718540046	0.909627475130984	1.90748959026321	2.1517505038783
jgi|Punst1|120870|estExt_fgenesh1_pm.C_70185	1923	.	43.5840152594777	34.1359112633427	43.8478580575662	31.8401218745867	32.0808371004999	37.5647408011238	33.5524409527455	31.6663814622328	67.7701930891209
jgi|Punst1|120872|estExt_fgenesh1_pm.C_70187	494	.	34.6731856218462	128.168958802304	8.25792483419283	5.01318658573138	5.83930392929285	74.3262093583961	6.03012807073903	23.8106118633091	12.5063725346378
jgi|Punst1|120882|estExt_fgenesh1_pm.C_70198	672	.	23.2924792618557	20.7847474202643	27.7805189261662	15.0805903021666	36.6495579791964	20.2465213327611	30.7785241297201	28.8430885624478	40.5702436031758
jgi|Punst1|120884|estExt_fgenesh1_pm.C_70202	331	.	0.0345677330435131	0	0.0522225263466032	0	0.066021609014709	0	0.255309144174762	0.133845873208217	0.214049309574512
jgi|Punst1|120885|estExt_fgenesh1_pm.C_70203	3851	.	96.9666292615628	80.8567730592629	88.4750895265447	41.6904198912854	74.0657874642052	95.4103990117046	77.2108618724529	85.6148551455588	79.3857215748315
jgi|Punst1|120888|estExt_fgenesh1_pm.C_70206	639	.	5.94478453774294	11.0039257034932	5.87008982769557	9.28106374165918	5.06145005072389	8.03422522896021	5.3891605069096	4.61056093602921	4.78988088805613
jgi|Punst1|120893|estExt_fgenesh1_pm.C_70211	639	.	24.2625995441014	11.1785911908503	30.4865955567415	20.0919731550204	69.2871473159906	66.0623396034997	81.134968613228	65.2411705383983	33.1374012672155
jgi|Punst1|120897|estExt_fgenesh1_pm.C_70216	1312	.	19.6483574261193	13.4166829321586	17.8917081918792	14.6784727660725	27.4496916602253	28.2483416175431	29.4358599938138	23.1645175654702	13.9792580419087
jgi|Punst1|120899|estExt_fgenesh1_pm.C_70219	2652	.	17.4390042135679	16.5637246224012	16.9858296045291	12.324083689923	12.5746270146997	12.6822010911167	12.7860350102341	13.1722861648449	20.2915463171991
jgi|Punst1|120918|estExt_fgenesh1_pm.C_70244	3025	.	93.3736291467524	72.806901856684	83.8682897030051	46.9341985789109	65.8917701545343	80.1857018576373	72.0896385473469	76.4427851750761	96.144081413604
jgi|Punst1|120925|estExt_fgenesh1_pm.C_70251	765	.	12.1299304914166	13.2974743635277	10.100246183875	8.85990622733179	8.28420163310055	12.9001835478428	10.1353558519339	13.1461142160076	5.85325531614528
jgi|Punst1|120928|estExt_fgenesh1_pm.C_70254	1195	.	17.3208641205537	155.094934656234	22.8112802176438	20.2331371573075	12.1975337016238	19.0365417783674	13.471670075742	15.6079968848855	13.7668992846358
jgi|Punst1|120946|estExt_fgenesh1_pm.C_70273	845	.	8.86918031064952	8.98173343980816	10.7805216903224	7.32696500991509	10.3705493326998	9.68229382779106	11.5760036308328	11.4296455845663	6.61828643940747
jgi|Punst1|120958|estExt_fgenesh1_pm.C_70288	939	.	179.8903723184	110.711292661778	276.275962258414	91.9271067373969	379.439616323104	193.966417961774	382.082913309476	291.743878340123	393.698410395955
jgi|Punst1|120960|estExt_fgenesh1_pm.C_70290	575	.	4.55686886428738	3.27208126153917	9.13885128887061	5.44039726868935	10.7935571022934	3.50197917508016	11.4636025813983	7.16552611298876	8.44453686612176
jgi|Punst1|120963|estExt_fgenesh1_pm.C_70293	567	.	0.121078514681511	0.168724484385708	0.304861661741193	0.574703929581198	0.15416686126186	0.447923039855654	0.0745214521356669	0.0781357743067368	0.316556403977451
jgi|Punst1|120972|estExt_fgenesh1_pm.C_70305	1078	.	8.34262415120465	24.0793942716174	8.77110756283575	7.49652762170592	18.34610676104	6.74813926602574	16.7172425078235	5.91802384099856	16.0190955653223
jgi|Punst1|120978|estExt_fgenesh1_pm.C_70314	468	.	86.6945449449367	45.4144662635491	82.4023483513653	69.4187086940859	92.6891193995285	63.4543283287822	82.7919002178772	84.5353947446674	102.531113362569
jgi|Punst1|120984|estExt_fgenesh1_pm.C_70320	2900	.	13.7658129706546	14.2730441236105	13.5245358499402	11.3488172190781	10.7155803359522	10.7906977144537	11.481340251175	12.3360895192328	11.906111492864
jgi|Punst1|120986|estExt_fgenesh1_pm.C_70322	1669	.	11.0580086130202	12.5912541969588	11.7861454638621	14.7016427464723	11.0247779961758	14.8692199521646	12.0381167933607	14.3075544596793	15.4662275545827
jgi|Punst1|120993|estExt_fgenesh1_pm.C_70330	3020	.	54.027077493167	45.219977558993	50.5519588547845	43.2246243396885	53.8441418465453	58.7356142682773	58.7633728860521	54.8799547229841	58.001858094568
jgi|Punst1|120998|estExt_fgenesh1_pm.C_70336	1154	.	7.20821107139675	22.5212096640836	20.5959941971385	2.59782112501505	14.9033198297267	16.4116828173109	15.6162802629408	17.8709177355794	2.01376996896756
jgi|Punst1|121009|estExt_fgenesh1_pm.C_70349	730	.	0.564259050611646	0.808144054321406	1.77592358432113	0.714207403994607	1.07768971646476	0.695814694789468	1.04187115136523	1.27446940365797	1.20995526161951
jgi|Punst1|121032|estExt_fgenesh1_pm.C_80021	1053	.	75.8991535301602	107.129231912848	109.442991475383	95.4671643023537	79.2773436565797	41.8980320357288	72.188357441881	54.3794936954001	73.4205800447781
jgi|Punst1|121033|estExt_fgenesh1_pm.C_80022	2716	.	76.0196759414337	221.437840048686	133.435592166323	76.6772056521207	112.797991926824	122.611263375009	109.437921543599	197.691463540078	29.1018478022824
jgi|Punst1|121034|estExt_fgenesh1_pm.C_80023	818	.	140.995782328876	115.704568417031	155.08487897788	100.585482687428	188.23632409039	130.179686894968	181.076059794274	163.292783442834	148.791449357572
jgi|Punst1|121050|estExt_fgenesh1_pm.C_80045	2014	.	42.6316608535605	36.140256767806	32.7002731881652	20.467192999591	34.1469072400371	69.2217908303244	38.2359987464163	45.0069043343137	31.1005002648983
jgi|Punst1|121054|estExt_fgenesh1_pm.C_80050	1811	.	1.99649177549381	2.10421139817416	1.92805221236145	2.30313155125815	1.68936574364529	1.33226805863196	1.93652902206329	2.99675071447276	1.36145289184257
jgi|Punst1|121069|estExt_fgenesh1_pm.C_80068	1590	.	20.6170438749428	26.604190184663	34.277782430156	84.4564292318827	44.4897200716874	32.4139930360449	38.5996515922899	39.5801187530453	47.2157236658652
jgi|Punst1|121079|estExt_fgenesh1_pm.C_80079	2684	.	79.2450984126978	73.3243354575367	79.498561992786	71.0475377600783	71.3647102822686	80.5593091794341	74.1406958264782	74.2867286272932	112.463006552617
jgi|Punst1|121081|estExt_fgenesh1_pm.C_80082	915	.	40.7532416374817	29.0485476633957	28.4693813383973	14.4231843573091	35.3471757640717	26.448019753313	28.6308975778933	28.3248586433585	30.8747375378556
jgi|Punst1|121095|estExt_fgenesh1_pm.C_80098	1258	.	585.375157283979	393.110881103594	822.154176717726	324.432474491936	630.909895622835	418.466046971092	616.104091438325	598.759407401192	762.986999261802
jgi|Punst1|121103|estExt_fgenesh1_pm.C_80108	823	.	37.2453252838422	436.971300647273	177.81332389388	372.577834163134	87.465716417088	81.314359426627	49.2103722131772	172.259476187294	200.292050947942
jgi|Punst1|121107|estExt_fgenesh1_pm.C_80113	1563	.	71.4772254252087	89.2706349905351	99.9648410615094	95.8808017917856	154.216425463897	65.1470101853783	182.261163390495	125.907776756102	89.3569270855917
jgi|Punst1|121109|estExt_fgenesh1_pm.C_80115	392	.	0.175131423021472	0.162698609943361	0.264576370725393	0.332507273543408	0.222991352896619	0.231388815231556	0.215579915106751	0.226035632815917	0.686814340772504
jgi|Punst1|121116|estExt_fgenesh1_pm.C_80122	933	.	402.135034115837	354.879672819095	334.263461451589	298.580127319629	310.44124795991	338.163171619899	309.928129914767	302.642088668211	382.495547572789
jgi|Punst1|121118|estExt_fgenesh1_pm.C_80124	660	.	2.63510876497762	2.53661923684422	1.25713863423459	2.51798689874235	1.58932018791772	2.74861865365969	1.72855895567413	1.40964040101563	3.0129278119715
jgi|Punst1|121140|estExt_fgenesh1_pm.C_80155	556	.	108.410130665176	44.478171428365	108.626048264776	27.4282618593432	113.903662208726	65.5486226193081	101.56838324078	96.0163592778117	117.93095475239
jgi|Punst1|121141|estExt_fgenesh1_pm.C_80156	1617	.	19.3458307289173	14.6034328076435	24.0523973386721	14.3481926522973	27.1373719161461	13.2831203507473	23.4786125725352	19.8637374292776	32.5756662553747
jgi|Punst1|121159|estExt_fgenesh1_pm.C_80176	2836	.	16.7110123900291	15.4946904662844	11.2819991765032	9.38735097444516	9.69367628720268	17.8722240553407	8.86492584617393	13.5595874963704	10.942327504758
jgi|Punst1|121167|estExt_fgenesh1_pm.C_80188	3033	.	6.7489595223586	12.338165670502	28.9120125314017	4.21153953855706	29.0150496060795	21.3707139356651	38.9380115706496	43.2220671778604	4.98654202317314
jgi|Punst1|121168|estExt_fgenesh1_pm.C_80189	1791	.	53.9705958105969	52.311373053414	46.3556710374904	23.8707175896802	36.8733819701011	40.8296481480484	37.2403169264194	38.8857012273467	31.9241817005109
jgi|Punst1|121169|estExt_fgenesh1_pm.C_80190	1346	.	7.50610329853395	11.2416761678696	22.2299189584518	3.94611529538068	31.3347581626052	11.8468322862863	26.6832198044463	22.513552063769	8.57643316843169
jgi|Punst1|121173|estExt_fgenesh1_pm.C_80195	482	.	16.5219420490298	19.0539650084706	23.2388075332577	21.7688786803647	22.623906928113	13.5492073051772	17.8832932066978	21.8757473020683	20.0203605479255
jgi|Punst1|121180|estExt_fgenesh1_pm.C_80204	1551	.	24.3076242458042	34.715960133021	27.516624892954	45.0653474993938	24.4033915378856	18.6438218465257	24.0690596901197	26.507523650304	20.9642644742627
jgi|Punst1|121183|estExt_fgenesh1_pm.C_80207	1869	.	787.215090558583	451.810993022265	557.608078760712	387.436976994541	845.783651849505	606.647049501197	819.481428307513	730.264409076174	587.568653134158
jgi|Punst1|121188|estExt_fgenesh1_pm.C_80213	1761	.	38.8934304085709	31.6173012495044	29.5259817785024	27.4045659668047	28.2564613477961	26.3305492559782	30.9764221459124	32.4033182470827	20.3203496290132
jgi|Punst1|121211|estExt_fgenesh1_pm.C_80239	896	.	120.229546189897	131.452850336894	166.914617881382	105.321678894874	109.24137324012	173.168496959106	103.865729411198	103.760950882794	168.000661822974
jgi|Punst1|121215|estExt_fgenesh1_pm.C_80243	1303	.	68.2563632705542	19.3952226266326	6.3146372686611	217.496503672055	10.0293056371093	60.9104862812154	7.23144046775584	17.6633923289197	45.3086808924572
jgi|Punst1|121226|estExt_fgenesh1_pm.C_80256	768	.	98.6567602068769	88.9194509713107	234.189131480014	686.973015706053	1133.80301804275	562.816174428316	1114.49538893518	660.304826460117	220.287917915148
jgi|Punst1|121232|estExt_fgenesh1_pm.C_80264	2027	.	125.556299208067	109.652602375838	54.1423933623025	52.8091102969064	45.7223582181485	109.919253284676	48.3822164088321	64.7278180614358	56.4588863304182
jgi|Punst1|121236|estExt_fgenesh1_pm.C_80268	1418	.	18.9461405561508	18.069642655529	20.5038601997606	19.1423827704108	16.8907300648237	20.0598763913917	18.5939957244119	16.2152670751526	15.8588801370328
jgi|Punst1|121251|estExt_fgenesh1_pm.C_80289	535	.	8.72580039637449	7.06324843840093	3.36020233075789	7.43076067754202	4.125548431721	6.17129107808602	4.42281336114336	4.26467977129695	3.16067477706674
jgi|Punst1|121263|estExt_fgenesh1_pm.C_80304	880	.	202.938047387026	169.844776615555	197.76362139803	134.823386740013	145.89462662526	190.438043418812	140.685492781255	150.7308343086	205.932900288439
jgi|Punst1|121264|estExt_fgenesh1_pm.C_80305	2301	.	29.3730635802427	28.9300896385598	28.3436683706206	26.8927721082031	22.2995229321702	22.4454994463261	24.6525610873704	22.3632837692633	27.7920470048097
jgi|Punst1|121271|estExt_fgenesh1_pm.C_80315	1356	.	16.0575022639953	12.8167149809364	15.8579324030846	10.7657812224556	13.6501624178	13.7795793566214	12.9004547429367	14.3102559041157	16.9462543730325
jgi|Punst1|121281|estExt_fgenesh1_pm.C_80325	1274	.	13.9835705458683	25.0931317643414	24.5038423348748	27.521371256362	50.8248752794371	27.2540426063506	50.2467032902657	37.4697529783309	19.0750865493902
jgi|Punst1|121285|estExt_fgenesh1_pm.C_80331	4050	.	34.2155774638483	44.1602592982712	35.9755052554313	29.9547182176312	27.8964935453336	36.0130124043946	28.0960778841891	29.4806276459318	32.6669548041362
jgi|Punst1|121287|estExt_fgenesh1_pm.C_80333	941	.	0.705240530254372	0.948873508362555	0.62456143624301	1.10812200832319	0.743146527825503	0.424122665793185	0.898058732431948	0.423726733567777	1.18460332034875
jgi|Punst1|121295|estExt_fgenesh1_pm.C_80345	2049	.	333.965566537098	194.19718787465	240.50598984708	149.744788576429	311.543406601946	264.118509058781	337.255996796592	296.272151633665	294.454719793838
jgi|Punst1|121297|estExt_fgenesh1_pm.C_80349	1848	.	48.9501172366378	27.480041732479	37.2838883635349	32.1977876547866	34.3524936450966	36.8216734638482	32.2618609319602	32.0405509516563	31.4711402687522
jgi|Punst1|121305|estExt_fgenesh1_pm.C_80363	1178	.	35.8798396778999	30.7925764744247	36.9484570150995	36.4583781663503	44.5967562068084	31.7542453152678	47.2932556378414	46.6347200335998	31.3794349642147
jgi|Punst1|121307|estExt_fgenesh1_pm.C_80365	904	.	2.07574648289166	2.6809275372968	5.18187260599187	1.22556884452061	4.30294376098299	1.30437765754426	4.25341080292479	1.22519314247566	1.91233168567212
jgi|Punst1|121316|estExt_fgenesh1_pm.C_80376	452	.	10.479988340453	11.3939420335114	14.8381296761981	18.0230712429502	5.26989741513647	6.70249442491972	6.40348659341424	6.5180275179705	9.12276263164894
jgi|Punst1|121317|estExt_fgenesh1_pm.C_80377	2476	.	8.53984955166414	8.53247758527682	6.36692991651931	5.14580521310028	7.9345654979394	6.89441478611425	7.66231617490084	8.24865736620154	7.62489862445468
jgi|Punst1|121329|estExt_fgenesh1_pm.C_90005	1303	.	26.8002599642006	27.6550177515392	27.1821255535433	23.882851673774	17.6770704707579	19.6166571817674	19.7486423536471	21.9304871071284	29.4892486647043
jgi|Punst1|121341|estExt_fgenesh1_pm.C_90019	1276	.	27.9771075773486	25.5411316261556	23.4494286191819	21.9621575346696	24.250833901848	39.6227595918081	27.6834346157772	28.8351318483616	23.8092616347785
jgi|Punst1|121342|estExt_fgenesh1_pm.C_90020	1355	.	146.270798493795	116.753483077555	158.658085916727	70.3418523699024	185.888883159904	114.86994621361	183.514988102607	156.45002110165	299.509494265781
jgi|Punst1|121347|estExt_fgenesh1_pm.C_90027	3098	.	19.9993527554991	24.5188590773004	20.7115416046913	19.9532269836542	16.9506538602442	14.2527144931733	16.8919180350237	18.4190585645941	24.461427967533
jgi|Punst1|121354|estExt_fgenesh1_pm.C_90037	1382	.	115.296796577765	87.6484018049868	36.1097608605174	41.7813915299956	29.838566516469	67.6148255578923	29.7793546407664	47.9414707812851	23.0870198516257
jgi|Punst1|121357|estExt_fgenesh1_pm.C_90040	688	.	360.121116029536	68.0652472464503	236.672793022145	94.015465003487	367.660234241686	396.383569556798	327.189522609474	265.914494999728	261.171310981582
jgi|Punst1|121365|estExt_fgenesh1_pm.C_90049	794	.	412.557578462475	242.400027986622	203.68337481248	118.851667871294	188.641697493496	515.324456725117	196.287956305749	245.6472130989	242.039213233909
jgi|Punst1|121370|estExt_fgenesh1_pm.C_90055	2697	.	29.7820822597582	27.4076878228948	26.8674345114134	13.5924830953506	28.7972207204558	26.3940768779904	29.8846358401783	26.7099191827592	33.8988709024133
jgi|Punst1|121377|estExt_fgenesh1_pm.C_90063	1560	.	19.7593150661303	39.7487305248933	19.7012158720835	90.1120288785215	10.3522306150506	11.8846041940163	9.75084539098227	12.1123222369319	21.1279291970865
jgi|Punst1|121379|estExt_fgenesh1_pm.C_90065	2263	.	21.1394900592051	18.1145454547544	24.1601991277752	18.0423765565573	16.8026891276763	13.0825988697743	18.5128180390434	17.2278506178035	28.703303014993
jgi|Punst1|121387|estExt_fgenesh1_pm.C_90073	1487	.	199.013994284994	121.808411888194	205.149469390294	170.225835297074	158.747649099495	150.555910229841	174.058382594038	190.812684083679	186.037284367002
jgi|Punst1|121407|estExt_fgenesh1_pm.C_90097	1194	.	15.5529611151631	12.2855164761251	14.9693203787524	18.1213679263121	9.0780265340024	12.9903308732007	10.0502850875228	10.853117947518	24.914311815343
jgi|Punst1|121409|estExt_fgenesh1_pm.C_90099	459	.	112.474817873555	92.0888310807522	148.152007782864	93.1426039283599	134.737302423417	75.7253421497146	123.631089093071	111.433104716452	138.212152164464
jgi|Punst1|121418|estExt_fgenesh1_pm.C_90109	1574	.	98.7319901621379	86.9854577072406	85.1982979417978	81.3193646168319	96.5759398814426	92.606096456307	102.587277340386	95.0797204954415	68.3386010511335
jgi|Punst1|121430|estExt_fgenesh1_pm.C_90123	958	.	2.1020645680406	6.24130888874584	1.69608735359939	8.33350692878624	1.14056119957561	4.5446888803726	1.58782033506601	2.05791522904011	4.57544177615754
jgi|Punst1|121450|estExt_fgenesh1_pm.C_90150	836	.	99.8293801856653	96.0482291484772	118.911254695447	86.9212195695889	95.8035935644482	68.9396957579751	92.0129116609577	81.9552210590478	128.40632025755
jgi|Punst1|121466|estExt_fgenesh1_pm.C_90170	3872	.	8.67009096491216	7.67574392447666	6.97765513248817	5.1251805525872	6.58077890309682	8.88303573978201	6.91860087056438	7.76904084650659	6.4689954330402
jgi|Punst1|121471|estExt_fgenesh1_pm.C_90177	2819	.	80.7753255423744	57.0075382698386	152.088021015487	39.6715737334145	119.51403099876	174.548887402736	110.445590093992	140.098953938471	58.7512279057527
jgi|Punst1|121482|estExt_fgenesh1_pm.C_90188	2548	.	32.4217660055135	37.4457108423489	35.317553487087	29.6187248279435	29.5978138017782	31.7109471705031	31.201046944104	28.7239127239919	33.3934508358324
jgi|Punst1|121488|estExt_fgenesh1_pm.C_90195	2046	.	24.2707386247939	24.8752338064723	23.7234226137818	14.1109196223006	24.1281875302832	19.1339324341859	21.9838830145174	22.6603483819179	26.8464773009092
jgi|Punst1|121514|estExt_fgenesh1_pm.C_90226	1338	.	22.9608028598106	19.900788119081	17.5440367322462	16.9991237215719	11.4492226915485	19.5373786005201	13.2476919132341	17.9794621295459	24.3722281725513
jgi|Punst1|121533|estExt_fgenesh1_pm.C_90248	1909	.	32.3838092199515	27.2701279327277	27.227851364967	19.7494341110491	16.3354891237195	18.6350297469125	16.7885823254375	23.033374359183	25.5739103441688
jgi|Punst1|121540|estExt_fgenesh1_pm.C_90255	1050	.	20.6172494799678	15.2003887983084	18.849596545458	11.6067205618219	15.3596443875191	12.3876316122366	14.1449168298709	17.3836470677628	16.5902213065572
jgi|Punst1|121542|estExt_fgenesh1_pm.C_90257	867	.	121.638031485515	141.366889312794	266.761338216043	100.049789495859	303.574820899786	171.198045720886	266.92423786364	211.857176235686	327.295252818373
jgi|Punst1|121555|estExt_fgenesh1_pm.C_90272	593	.	204.121530934375	59.664022117206	47.1930479280857	10.6604186924237	23.6588936911361	362.634112032346	22.9794374939253	55.9950869003775	64.8127111629662
jgi|Punst1|121560|estExt_fgenesh1_pm.C_90279	671	.	30.4378935212579	26.6612345080957	17.3887003710728	21.8533096322865	17.8472840774367	10.6790593593008	16.5929065508245	16.83645443836	20.6180418860586
jgi|Punst1|121573|estExt_fgenesh1_pm.C_90294	2781	.	3.19271112499985	3.48588060944452	2.25005665296753	4.31195336679952	2.21596153493383	2.14611670066762	2.49176583645861	2.60465224351632	2.41347972690115
jgi|Punst1|121576|estExt_fgenesh1_pm.C_90297	1842	.	13.5538917745999	10.5084576667652	12.6498721962748	9.62357642081767	10.4282959398592	22.257543885987	10.5863548539989	12.494788384681	12.91101587395
jgi|Punst1|121578|estExt_fgenesh1_pm.C_90302	3021	.	42.3513887406284	46.8358727356715	47.7372492054003	30.1587729258795	30.7651300692464	46.4721265873676	28.8474613313155	40.7247224947505	38.3027954397345
jgi|Punst1|121597|estExt_fgenesh1_pm.C_90329	477	.	170.453419168521	139.355281919663	142.488889433739	153.159681580426	99.0492995520421	104.623835318737	106.918598902797	115.35493955481	143.631574131407
jgi|Punst1|121612|estExt_fgenesh1_pm.C_90345	3415	.	13.7939628542276	14.7258678607945	16.2783807923437	12.3568076384755	14.9740489154474	13.179364862728	14.8104348588653	12.7589999400858	14.2295384533871
jgi|Punst1|121617|estExt_fgenesh1_pm.C_90350	3498	.	10.0484783093486	12.4073271566756	12.0327538300363	11.7003016826504	10.9265762919343	8.03322697079031	10.6298524178423	10.1195209381086	12.33500450964
jgi|Punst1|121620|estExt_fgenesh1_pm.C_90354	540	.	73.9698915818023	114.918246315105	129.994536874754	82.3694407072253	88.5457367657494	44.781105909569	78.4822673166776	79.6223074129225	86.6123312577356
jgi|Punst1|121641|estExt_fgenesh1_pm.C_90377	442	.	0.103546784048894	0.505028264349075	0.351970375535138	0.589786657144868	0.494415216829608	0.20521360988862	0.430184355484512	0.601397973283979	0.491570857855434
jgi|Punst1|121649|estExt_fgenesh1_pm.C_90390	714	.	18.9897405746812	14.5599305055196	14.6952287478718	15.4713678454609	27.3623507142558	30.8445827739257	24.2928974925195	26.1536523381711	17.5240430972749
jgi|Punst1|121651|estExt_fgenesh1_pm.C_90393	3005	.	42.1313946049458	31.9579052623988	29.2044181805738	29.6361907162147	35.7868099385084	30.4863426710408	42.3802134342171	28.9259416541187	27.6941056897436
jgi|Punst1|121668|estExt_fgenesh1_pm.C_90414	983	.	13.164609470908	18.4261554911236	21.5235434528669	15.9116400279572	11.7380107469813	7.71402761110515	9.92939596782629	11.5377048953931	22.439538912241
jgi|Punst1|121679|estExt_fgenesh1_pm.C_90426	2120	.	37.7151577481938	40.177040322221	38.1996695255187	18.1680719519689	53.6948451931	33.7232171475853	52.9266995542129	41.2414806542423	56.8139370271595
jgi|Punst1|121684|estExt_fgenesh1_pm.C_90431	462	.	207.044260105384	217.010364098999	202.489115728501	178.727697518575	235.512655227451	277.335622154263	212.868834356166	171.698036599897	330.737070638881
jgi|Punst1|121693|estExt_fgenesh1_pm.C_90441	965	.	53.6406678130677	48.9569390297342	45.9099864183626	37.9885252934308	76.6558771983373	55.5505798987824	82.9310242544958	90.488271012346	59.9303168268352
jgi|Punst1|121696|estExt_fgenesh1_pm.C_90444	1905	.	79.6970244980042	79.5549229271082	166.178219436415	34.7923043831782	61.9459443322262	161.496712195768	56.6154728234941	123.036712346914	13.9865848961523
jgi|Punst1|121697|estExt_fgenesh1_pm.C_90445	457	.	0.851258791404149	3.73316766710302	2.08033061737399	6.13210350420971	1.33892400951493	1.03208525375931	1.75671685745632	2.47204834313776	1.67436208285988
jgi|Punst1|121698|estExt_fgenesh1_pm.C_90446	1805	.	54.5408734405617	78.2559582148736	77.5508277426241	41.5580669708025	59.1790636177009	151.529138344653	62.5143534655652	65.3376972260224	54.4376449685322
jgi|Punst1|121713|estExt_fgenesh1_pm.C_90464	1662	.	3.62120922338982	3.8566031512206	4.27461173689425	3.41150061880998	3.32662310693067	2.20484860954218	3.1270761693102	4.38498247488014	4.02138808178365
jgi|Punst1|121721|estExt_fgenesh1_pm.C_100007	695	.	45.9981632617316	18.8580564353919	23.4289038272282	43.6976753041161	59.4594410591305	22.2910995388309	68.1530311188415	22.3427279182559	37.3382893190969
jgi|Punst1|121729|estExt_fgenesh1_pm.C_100021	860	.	20.5954553473251	32.3338893286508	25.9686835316018	27.3189522488722	14.229959822054	15.9892900006148	15.7714255102981	21.4302806479984	13.1869474300358
jgi|Punst1|121733|estExt_fgenesh1_pm.C_100026	515	.	5.70985115885927	12.3221292858851	9.93505677929086	12.4015528353821	7.25609532396417	4.57925204823304	6.8508366808487	5.72067657887896	5.59465321633525
jgi|Punst1|121734|estExt_fgenesh1_pm.C_100027	1109	.	10.2863786100006	15.8725771027882	13.887754456868	19.1283129283339	10.2073336685699	10.5508292232906	12.7065795589431	11.7249105620996	11.4357146465106
jgi|Punst1|121739|estExt_fgenesh1_pm.C_100033	481	.	136.422887984418	74.8826271652414	39.8899758939823	64.7649510264756	14.538479889476	133.209145861106	10.7610681116696	45.3161499869117	38.9652218419461
jgi|Punst1|121753|estExt_fgenesh1_pm.C_100050	1633	.	10.5030235985712	7.66466874644381	10.2782438397579	11.7332511516628	12.9138348092059	8.24282625272642	13.3514331256806	9.94307633049516	10.7743395579765
jgi|Punst1|121756|estExt_fgenesh1_pm.C_100053	261	.	2.14809985529785	1.95487678460682	2.11931417265602	0.873946320501064	3.34914215844731	1.18159008789509	2.91404574902918	3.64947952753362	1.95449162673555
jgi|Punst1|121762|estExt_fgenesh1_pm.C_100060	1083	.	311.742126261168	442.60241408243	596.714259896629	353.147286443896	773.839705993873	259.935571713242	618.745011302752	527.483681994081	336.49214233982
jgi|Punst1|121765|estExt_fgenesh1_pm.C_100064	2911	.	54.7215407735906	50.5063210114042	50.0696163700305	20.8991844078128	52.5796910674738	58.9531962418058	45.6937589351378	75.6316314485144	47.4688229607324
jgi|Punst1|121776|estExt_fgenesh1_pm.C_100077	3240	.	15.7608911548546	15.0537391006298	18.1606091899229	13.4969217862144	15.8098116224038	19.630227221674	13.7520024734856	15.800030262001	15.0024826798182
jgi|Punst1|121783|estExt_fgenesh1_pm.C_100087	1638	.	117.478757302711	91.5784586019656	99.8304687717123	55.9407963455422	110.533192403756	88.7109119318519	112.250803489046	100.777117523158	73.0418658043921
jgi|Punst1|121785|estExt_fgenesh1_pm.C_100089	1236	.	41.0835269828428	29.0380161458621	84.7081065768085	27.3920352805314	38.8618360674299	40.4207055795955	54.7656704726528	52.4395353063905	38.6504935997368
jgi|Punst1|121791|estExt_fgenesh1_pm.C_100095	2441	.	44.4505218850844	40.2236820659808	35.7680661904487	27.7933035906197	38.3526856490346	41.2684653555498	37.0952890546736	40.0106219985117	37.4211215865671
jgi|Punst1|121797|estExt_fgenesh1_pm.C_100103	1496	.	28.3600521493915	25.4727730086457	23.4095852294052	18.0789716778214	15.7179092113922	13.7026724057446	16.8195565049664	24.9352356650244	17.1032170854928
jgi|Punst1|121806|estExt_fgenesh1_pm.C_100114	1641	.	66.6852647240223	108.084226098095	61.4004205427239	25.2981097601716	30.2428455319718	55.7492221478845	29.2891785941804	56.4788803136966	16.4036555780119
jgi|Punst1|121807|estExt_fgenesh1_pm.C_100115	708	.	75.3582927531206	15.111207899231	24.1950357552813	14.3598056438746	77.2576849116149	368.147187265769	44.6707161379251	88.3869561371281	12.5822698955596
jgi|Punst1|121816|estExt_fgenesh1_pm.C_100127	2322	.	49.4781718687174	43.486773937807	58.4228380793518	33.385620485985	53.4282287763232	48.188185636564	58.6492493592831	51.276601888796	67.620051285614
jgi|Punst1|121829|estExt_fgenesh1_pm.C_100143	1720	.	149.929060923131	159.973029857949	139.903267586466	172.022251331317	111.984701671057	95.0392428730474	99.0135989396516	112.921094183684	112.503719765453
jgi|Punst1|121832|estExt_fgenesh1_pm.C_100146	2305	.	116.062265961872	98.5028911705678	97.6395852467888	59.1066660508151	88.0478212782596	141.018804181957	82.0967598099325	121.415162746046	88.4056274424485
jgi|Punst1|121835|estExt_fgenesh1_pm.C_100150	1281	.	9.30716648100995	8.04068977228282	8.9869219695576	5.5962972814956	5.56137997060202	10.1113118996924	5.64041876246515	8.61158706006871	9.6900673859465
jgi|Punst1|121846|estExt_fgenesh1_pm.C_100164	527	.	310.864146808982	209.214358634378	264.860861446603	193.721135152043	372.00119891819	170.083687793235	340.274283308838	247.701598576948	455.333191852994
jgi|Punst1|121863|estExt_fgenesh1_pm.C_100183	1638	.	775.563768926471	685.417260203954	676.947664986025	679.087846390977	746.355869962983	675.830958653857	822.82431444142	697.204011527968	640.827748897586
jgi|Punst1|121870|estExt_fgenesh1_pm.C_100191	2354	.	396.865461543884	314.283398102995	127.072336830781	79.6232030872237	96.538204638764	520.051493284814	105.607233807983	207.446746598061	117.612336247947
jgi|Punst1|121871|estExt_fgenesh1_pm.C_100192	1552	.	160.091034101934	167.642886515119	163.82391581872	230.493527833785	155.436180008587	83.2820825955845	173.275412667909	116.666427666531	133.249124780257
jgi|Punst1|121874|estExt_fgenesh1_pm.C_100196	2213	.	31.8233237090892	32.1843288208158	35.4617619711227	32.2028711746337	37.3271200935489	41.4953232371656	38.3013324455544	38.5674192216419	36.1881970329769
jgi|Punst1|121879|estExt_fgenesh1_pm.C_100203	1021	.	21.2476783864013	19.083383675198	16.8285428828612	25.4366435919504	17.7008395561796	26.7582467873809	21.7062158989267	20.7629557877313	14.6974516034954
jgi|Punst1|121888|estExt_fgenesh1_pm.C_100215	1617	.	35.60651800582	31.5733908508268	32.379871795039	23.5374845756788	29.0294197589053	34.9691605855399	31.3048167633803	37.1520385573798	17.4708626141854
jgi|Punst1|121892|estExt_fgenesh1_pm.C_100219	992	.	134.800115728152	124.517904093406	99.0265970790161	108.367204184608	105.719031502002	134.154756578058	95.7096588427362	128.978848673573	137.84387140674
jgi|Punst1|121894|estExt_fgenesh1_pm.C_100221	1890	.	48.9157199313306	75.2679924844641	127.008416897999	22.8272400829652	99.6457507766034	65.9694654198837	104.896396026165	90.7625154347055	129.804786494122
jgi|Punst1|121904|estExt_fgenesh1_pm.C_100234	1509	.	8.45443366183177	5.5472786491623	4.94857752641053	7.19088294553715	6.93681914358721	6.23930969930147	9.1423598988346	5.51952352418881	8.27917385844655
jgi|Punst1|121907|estExt_fgenesh1_pm.C_100239	600	.	14.7410064661873	9.83241932757711	13.1947175818206	13.5773803363558	28.1541449122175	19.7735625944278	24.6479702938718	23.185228310038	16.5947197396663
jgi|Punst1|121912|estExt_fgenesh1_pm.C_100248	464	.	2.58922750415365	3.12703923162692	2.45873558312046	5.75868200473022	1.13033547847597	1.52477250312932	1.27489501520027	1.05028625937741	2.16826414840975
jgi|Punst1|121927|estExt_fgenesh1_pm.C_100265	1707	.	4.73897901795184	5.38954633735049	4.08091356587724	8.22755841823459	4.57034298326955	5.70688590058622	5.49520402233447	5.09990413724208	6.14008448896989
jgi|Punst1|121928|estExt_fgenesh1_pm.C_100266	1621	.	20.6533355083533	21.0101015559678	23.6198201905659	17.3683256418676	13.4947598620929	18.7787796826344	14.0106996030205	14.1436114969269	19.8695596174471
jgi|Punst1|121931|estExt_fgenesh1_pm.C_100269	2774	.	55.7370800505495	49.4140429231944	42.1922055769767	35.6398892059151	46.3532623660719	67.3645410810743	47.0974502927089	44.4227649909102	39.5712922601144
jgi|Punst1|121942|estExt_fgenesh1_pm.C_100281	380	.	4.9079813181491	3.06301540930211	16.4213734096894	7.28890944372786	28.9841813217627	10.0729640449644	30.9118905640438	26.1737366188579	8.29073059998809
jgi|Punst1|121950|estExt_fgenesh1_pm.C_100290	397	.	64.9624354224331	134.704613348874	18.0258480488172	50.9716061796088	23.0091127961136	61.185497455547	27.2466947617036	28.0101989723221	28.2092547780667
jgi|Punst1|121953|estExt_fgenesh1_pm.C_100293	651	.	57.4029332346507	11.0460110019611	10.3289097847347	8.1589419164092	9.93630286455473	366.886124548312	8.98945065359118	52.5374864403104	16.1290593574962
jgi|Punst1|121954|estExt_fgenesh1_pm.C_100294	1282	.	51.7474649435738	36.726990269851	39.9107195111919	22.3168922346092	55.2635886715306	30.7064870184978	49.7518758528186	40.9163284662972	38.5752920323527
jgi|Punst1|121955|estExt_fgenesh1_pm.C_100295	353	.	5.83440661397311	4.24583454617065	3.72155771324405	2.40008082999604	3.34297518280144	4.11124829782526	2.87277031349053	5.89869759065221	3.23810723239615
jgi|Punst1|121960|estExt_fgenesh1_pm.C_100301	944	.	6.64213131493299	7.38107062440082	7.25118629598238	9.59621627162775	7.17635307309247	3.38219854670667	6.93783667472785	4.7400438423982	6.44958081735536
jgi|Punst1|121961|estExt_fgenesh1_pm.C_100302	826	.	67.8342378503167	25.8084117027104	28.0839596225349	22.1314586983892	25.3983371434793	29.4734444784439	26.8561419666884	38.7517021344577	21.4952670220005
jgi|Punst1|121984|estExt_fgenesh1_pm.C_100332	724	.	7.74384063857373	9.27157354840218	11.8898574556925	5.85102578030803	9.29664502186679	5.13657601989167	9.01683838295943	8.68925929907819	8.13539142468204
jgi|Punst1|121986|estExt_fgenesh1_pm.C_100334	1205	.	46.3184099512456	56.1430371742644	52.9184944383875	41.9422743270132	59.9012140950359	62.6123924247024	53.3868900141124	69.8001785764313	63.441906112222
jgi|Punst1|121988|estExt_fgenesh1_pm.C_100336	1116	.	4.23433047513205	2.71455924475392	5.11134995774146	5.08056812586217	8.69426500648539	5.88440832197468	9.44649552737484	6.25243726256932	7.64794091366659
jgi|Punst1|121991|estExt_fgenesh1_pm.C_100339	1263	.	62.0835116984335	99.7318003310768	70.8807708370057	130.729854944066	64.2271594547273	57.0224116889876	61.2059201257394	74.1715437335664	89.635286617731
jgi|Punst1|122009|estExt_fgenesh1_pm.C_100361	791	.	133.093682153911	147.007552853425	135.946987799158	245.278551269772	132.113496404627	93.3418385266835	100.051974051845	159.065075411697	132.630129806287
jgi|Punst1|122021|estExt_fgenesh1_pm.C_100381	1678	.	32.2392109926344	35.8512883319413	25.3310063449132	33.9450691222169	19.4438359998307	20.6706606163661	20.4217645921983	25.451773901532	18.5246708616832
jgi|Punst1|122027|estExt_fgenesh1_pm.C_100392	1264	.	40.2639703695947	34.3360999952936	38.6192192779504	39.85562658229	33.0217732873332	42.8262620353129	31.5565333961325	37.5383670080586	36.0230537427604
jgi|Punst1|122046|estExt_fgenesh1_pm.C_110020	3013	.	12.5242120690855	14.4098157510208	10.0397936894357	13.5296139136657	11.19856209409	10.8375670778218	10.2794341996537	9.87369856536147	17.7411901331237
[truncated: 9,584 more rows]
